# Supplementary material for: Functional and Proteomic Characterization of Acanthophis antarcticus Venom: Evidence of Fibrinogenolytic and Serine Peptidase Inhibitory Activities
Source: Toxins (Basel). 2025 Aug 13;17(8):405. doi: 10.3390/toxins17080405 (PMC12389826; doi:10.3390/toxins17080405)
Supplement: Supplementary file 1 [file toxins-17-00405-s001.zip › Supplementary Materials S2.xlsx]

## Sheet: Tabel S1 - proteins
	peak 1
	Accession	-10lgP	Coverage (%)	#Peptides	#Unique	Description
	sp|P01434	178.55	79	15	9	Short neurotoxin 1 OS=Acanthophis antarcticus OX=8605 PE=1 SV=1
	peak 2
	Accession	-10lgP	Coverage (%)	#Peptides	#Unique	Description
	tr|R4G2D8	132.23	63	12	5	3FTx-Aca-57 OS=Acanthophis wellsi OX=239747 PE=2 SV=1
	tr|R4FI70	125.49	45	11	1	3FTx-Aca-55 OS=Acanthophis wellsi OX=239747 PE=2 SV=1
	sp|P86522	95.11	100	8	1	Alpha-elapitoxin-Aa2a (Fragment) OS=Acanthophis antarcticus OX=8605 PE=1 SV=1
	sp|P01434	104.90	77	6	6	Short neurotoxin 1 OS=Acanthophis antarcticus OX=8605 PE=1 SV=1
	tr|R4FI60	93.80	44	8	7	PLA2-Aca-2 OS=Acanthophis wellsi OX=239747 PE=2 SV=1
	tr|R4G7E4	88.19	35	6	6	NP-Aca-7 OS=Acanthophis wellsi OX=239747 PE=2 SV=1
	peak 3
	Accession	-10lgP	Coverage (%)	#Peptides	#Unique	Description
	tr|R4FI60	166.60	66	18	15	PLA2-Aca-2 OS=Acanthophis wellsi OX=239747 PE=2 SV=1
	tr|R4G2D8	127.73	63	10	5	3FTx-Aca-57 OS=Acanthophis wellsi OX=239747 PE=2 SV=1
	sp|P86522	102.13	100	7	1	Alpha-elapitoxin-Aa2a (Fragment) OS=Acanthophis antarcticus OX=8605 PE=1 SV=1
	peak 4
	Accession	-10lgP	Coverage (%)	#Peptides	#Unique	Description
	tr|R4G2D8	95.13	40	5	4	3FTx-Aca-57 OS=Acanthophis wellsi OX=239747 PE=2 SV=1
	tr|R4G2D9	129.19	50	7	6	3FTx-Aca-27 OS=Acanthophis wellsi OX=239747 PE=2 SV=1
	sp|P81237	119.73	47	12	5	Basic phospholipase A2 acanthin-2 OS=Acanthophis antarcticus OX=8605 PE=1 SV=1
	sp|P81236	107.19	44	9	2	Basic phospholipase A2 acanthin-1 OS=Acanthophis antarcticus OX=8605 PE=1 SV=1
	sp|P04057	82.14	24	5	2	Basic phospholipase A2 PA-13 OS=Pseudechis australis OX=8670 PE=1 SV=1
	peak 5
	Accession	-10lgP	Coverage (%)	#Peptides	#Unique	Description
	sp|P01385	120.56	70	11	1	Alpha-elapitoxin-Aa2b OS=Acanthophis antarcticus OX=8605 PE=1 SV=1
	sp|P01384	125.93	46	12	4	Alpha-elapitoxin-Nss2a OS=Notechis scutatus scutatus OX=70142 PE=1 SV=2
	tr|R4G7E8	153.05	61	17	1	3FTx-Aca-30 OS=Acanthophis wellsi OX=239747 PE=2 SV=1
	tr|R4G2D8	132.06	51	11	1	3FTx-Aca-57 OS=Acanthophis wellsi OX=239747 PE=2 SV=1
	peak 6
	Accession	-10lgP	Coverage (%)	#Peptides	#Unique	Description
	tr|R4G7E8	131.62	59	13	1	3FTx-Aca-30 OS=Acanthophis wellsi OX=239747 PE=2 SV=1
	sp|F8J2F6	99.62	45	13	12	Kunitz-type serine protease inhibitor 18 OS=Drysdalia coronoides OX=66186 PE=1 SV=1
	peak 7
	Accession	-10lgP	Coverage (%)	#Peptides	#Unique	Description
	tr|R4G2D9	132.27	59	12	7	3FTx-Aca-27 OS=Acanthophis wellsi OX=239747 PE=2 SV=1
	tr|R4G2P2	86.93	39	7	6	3FTx-Aca-108 OS=Acanthophis wellsi OX=239747 PE=2 SV=1
	peak 8
	Accession	-10lgP	Coverage (%)	#Peptides	#Unique	Description
	sp|P01385	93.34	68	9	3	Alpha-elapitoxin-Aa2b OS=Acanthophis antarcticus OX=8605 PE=1 SV=1
	tr|R4G2D9	125.77	63	12	6	3FTx-Aca-27 OS=Acanthophis wellsi OX=239747 PE=2 SV=1
	peak 9
	Accession	-10lgP	Coverage (%)	#Peptides	#Unique	Description
	tr|R4G2P2	110.93	47	9	8	3FTx-Aca-108 OS=Acanthophis wellsi OX=239747 PE=2 SV=1
	sp|P01385	120.06	68	11	2	Alpha-elapitoxin-Aa2b OS=Acanthophis antarcticus OX=8605 PE=1 SV=1
	tr|R4G2D6	110.60	49	12	1	KP-Aca-8 OS=Acanthophis wellsi OX=239747 PE=2 SV=1
	sp|B5KL39	115.77	45	12	2	Kunitz-type serine protease inhibitor superbin-2 OS=Austrelaps superbus OX=29156 PE=2 SV=1
	peak 10
	Accession	-10lgP	Coverage (%)	#Peptides	#Unique	Description
	sp|P01385	100.09	60	6	1	Alpha-elapitoxin-Aa2b OS=Acanthophis antarcticus OX=8605 PE=1 SV=1
	tr|R4FI64	96.02	42	7	1	KP-Aca-1 OS=Acanthophis wellsi OX=239747 PE=2 SV=1
	sp|P81237	136.30	66	10	4	Basic phospholipase A2 acanthin-2 OS=Acanthophis antarcticus OX=8605 PE=1 SV=1
	peak 11
	Accession	-10lgP	Coverage (%)	#Peptides	#Unique	Description
	sp|P81237	154.41	64	18	6	Basic phospholipase A2 acanthin-2 OS=Acanthophis antarcticus OX=8605 PE=1 SV=1
	tr|R4FI75	94.84	62	7	2	3FTx-Aca-53 OS=Acanthophis wellsi OX=239747 PE=2 SV=1
	peak 12
	Accession	-10lgP	Coverage (%)	#Peptides	#Unique	Description
	tr|R4G7E3	163.40	51	15	11	PLA2-Aca-38 OS=Acanthophis wellsi OX=239747 PE=2 SV=1
	peak 13
	Accession	-10lgP	Coverage (%)	#Peptides	#Unique	Description
	sp|P81237	128.97	52	11	2	Basic phospholipase A2 acanthin-2 OS=Acanthophis antarcticus OX=8605 PE=1 SV=1
	peak 14
	Accession	-10lgP	Coverage (%)	#Peptides	#Unique	Description
	sp|Q3HXY5	97.50	14	5	1	Venom nerve growth factor 3 OS=Notechis scutatus scutatus OX=70142 PE=2 SV=1
	peak 15
	Accession	-10lgP	Coverage (%)	#Peptides	#Unique	Description
	tr|R4G2D4	115.29	34	5	4	PLA2-Aca-34 OS=Acanthophis wellsi OX=239747 PE=2 SV=1
	tr|B8QCK0	103.79	20	5	5	Nerve growth factor beta polypeptide (Fragment) OS=Notechis scutatus OX=8663 GN=NGFB PE=3 SV=1
	peak 16
	Accession	-10lgP	Coverage (%)	#Peptides	#Unique	Description
	tr|R4G2D4	207.64	59	23	11	PLA2-Aca-34 OS=Acanthophis wellsi OX=239747 PE=2 SV=1
	peak 17/18
	Accession	-10lgP	Coverage (%)	#Peptides	#Unique	Description
	sp|F8J2D4	116.17	32	10	1	Cysteine-rich venom protein OS=Drysdalia coronoides OX=66186 PE=1 SV=1
	peak 19
	Accession	-10lgP	Coverage (%)	#Peptides	#Unique	Description
	tr|R4G2D3	148.38	21	18	5	SVMP-Aca-4 OS=Acanthophis wellsi OX=239747 PE=2 SV=1
	peak 20
	Accession	-10lgP	Coverage (%)	#Peptides	#Unique	Description
	sp|A0A2I4HXH5	118.78	15	9	2	Snake venom 5'-nucleotidase (Fragment) OS=Naja atra OX=8656 PE=1 SV=1
	peak 21
	Accession	-10lgP	Coverage (%)	#Peptides	#Unique	Description
	sp|Q4JHE1	126.09	21	14	5	L-amino-acid oxidase OS=Pseudechis australis OX=8670 PE=1 SV=1
	tr|R4G2D3	143.06	22	19	8	SVMP-Aca-4 OS=Acanthophis wellsi OX=239747 PE=2 SV=1
	peak 22
	Accession	-10lgP	Coverage (%)	#Peptides	#Unique	Description
	sp|Q4JHE1	150.29	35	39	5	L-amino-acid oxidase OS=Pseudechis australis OX=8670 PE=1 SV=1
	tr|R4G2D3	88.86	6	6	6	SVMP-Aca-4 OS=Acanthophis wellsi OX=239747 PE=2 SV=1
	D2YVJ6	38.35	9	2	2	C-type lectin galactose-binding isoform OS=Pseudechis porphyriacus OX=8671 PE=2 SV=1
	peak 23
	Accession	-10lgP	Coverage (%)	#Peptides	#Unique	Description
	sp|Q4JHE1	93.79	10	5	4	L-amino-acid oxidase OS=Pseudechis australis OX=8670 PE=1 SV=1
	tr|B5KFV9	85.37	5	5	1	Textilease-1 OS=Pseudonaja textilis OX=8673 PE=2 SV=1
	Proteomic data repository: https://repositorio.butantan.gov.br/entities/publication/1f049e45-4232-4c73-bd3f-9a7a5304402b

## Sheet: Tabel S2 - fragments
peak 1
Description	Accession	Peptide	Unique	-10lgP	RT	PTM
Short neurotoxin 1 OS=Acanthophis antarcticus OX=8605 PE=1 SV=1	P01434	M(+57.02)QC(+57.02)C(+57.02)NQQSSQPK.T	Y	65.67	17.88	Carbamidomethylation (DHKE X@N-term); Carbamidomethylation
	P01434	MQC(+57.02)C(+57.02)NQ(+.98)QSSQPK.T	Y	65.18	17.41	Carbamidomethylation; Deamidation (NQ)
	P01434	MQC(+57.02)C(+57.02)NQQSSQPK.T	Y	62.19	16.06	Carbamidomethylation
	P01434	K.T(+57.02)TTTC(+57.02)PGGVSSC(+57.02)YK.K	Y	60.15	27.24	Carbamidomethylation (DHKE X@N-term); Carbamidomethylation
	P01434	M(+15.99)QC(+57.02)C(+57.02)NQQSSQPK.T	Y	58.84	13.61	Oxidation (M); Carbamidomethylation
	P01434	M(+15.99)QC(+57.02)C(+57.02)N(+.98)QQSSQPK.T	Y	58.42	14.95	Oxidation (M); Carbamidomethylation; Deamidation (NQ)
	P01434	M(+57.02)(+15.99)QC(+57.02)C(+57.02)NQQSSQPK.T	Y	56.52	15.42	Carbamidomethylation (DHKE X@N-term); Oxidation (M); Carbamidomethylation
	P01434	MQC(+57.02)C(+57.02)N(+.98)QQSSQPK.T	Y	55.97	17.65	Carbamidomethylation; Deamidation (NQ)
	P01434	K.T(+58.01)TTTC(+57.02)PGGVSSC(+57.02)YK.K	Y	51.51	29.67	Carboxymethyl (KW X@N-term); Carbamidomethylation
	P01434	M(+15.99)QC(+57.02)C(+57.02)NQ(+.98)QSSQPK.T	Y	51.35	14.6	Oxidation (M); Carbamidomethylation; Deamidation (NQ)
	P01434	K.T(+57.02)TTTC(+57.02)PGGVSSC(+57.02)Y.K	Y	51.29	32.68	Carbamidomethylation (DHKE X@N-term); Carbamidomethylation
	P01434	R.G(+57.02)C(+57.02)GC(+57.02)PR.V	Y	49.98	7.56	Carbamidomethylation (DHKE X@N-term); Carbamidomethylation
	P01434	K.TTTTC(+57.02)PGGVSSC(+57.02)YK(+57.02).K	Y	49.84	27.96	Carbamidomethylation; Carbamidomethylation (DHKE X@N-term)
	P01434	K.T(+57.02)DEC(+57.02)NN	N	45.06	6.11	Carbamidomethylation (DHKE X@N-term); Carbamidomethylation
	P01434	M.Q(+204.00)C(+57.02)C(+57.02)NQQSSQPK.T	Y	44.87	15.18	Addition of DFDNB crosslinker; Carbamidomethylation
	P01434	K.TTTTC(+57.02)PGGVSSC(+57.02)Y.K	Y	42.89	31.92	Carbamidomethylation
	P01434	K.TTTTC(+57.02)PGGVSSC(+57.02)YK.K	Y	42.19	26.63	Carbamidomethylation
	P01434	R.V(+57.02)KPGIR.L	Y	42.15	15.07	Carbamidomethylation (DHKE X@N-term)
	P01434	R.VK(+57.02)PGIR.L	Y	40.32	15.3	Carbamidomethylation (DHKE X@N-term)
	P01434	Q.C(+57.02)C(+57.02)NQQSSQPK.T	N	39.71	11.22	Carbamidomethylation
	P01434	R.G(+57.02)CGC(+57.02)PR.V	Y	39.04	8.84	Carbamidomethylation (DHKE X@N-term); Carbamidomethylation
	P01434	R.LIC(+57.02)C(+57.02)K(+57.02).T	N	38.71	19.28	Carbamidomethylation; Carbamidomethylation (DHKE X@N-term)
	P01434	K.TTTTC(+57.02)PGGVSSC(+57.02)YE(sub K).K	Y	38.51	28.05	Carbamidomethylation; Mutation
	P01434	T.T(+203.08)TC(+57.02)PGGVSSC(+57.02)YK.K	Y	38.18	28.57	HexNAcylation (ST); Carbamidomethylation
	P01434	T.T(+79.97)T(+79.97)TC(+57.02)PGGVSSC(+57.02)YK.K	Y	36.47	29.55	Phosphorylation (STY); Carbamidomethylation
	P01434	K.TTTTC(+57.02)PGGVSSC(+57.02)Y(+37.03).K	Y	35.15	27.18	Carbamidomethylation; Propargylamine
	P01434	M(-48.00)QC(+57.02)C(+57.02)NQQSSQPK.T	Y	33.54	6.87	Dethiomethyl; Carbamidomethylation
	P01434	R.LIC(+57.02)C(+57.02)K.T	N	30.7	19.81	Carbamidomethylation
	P01434	C.NQQSSQPK.T	N	28.2	6.05
	P01434	V.SSC(+57.02)YK.K	N	28.18	26.51	Carbamidomethylation
	P01434	N.QQSSQPK.T	N	26.24	5.7
peak 2
Description	Accession	Peptide	Unique	-10lgP	RT	PTM
3FTx-Aca-57 OS=Acanthophis wellsi OX=239747 PE=2 SV=1	R4G2D8	R.VEM(-48.00)GC(+57.02)AATC(+57.02)PK.V	N	53.29	15.87	Dethiomethyl; Carbamidomethylation
	R4G2D8	R.VEMGC(+57.02)AATC(+57.02)PK.V	N	52.57	26.62	Carbamidomethylation
	R4G2D8	R.VEM(+15.99)GC(+57.02)AATC(+57.02)PK.V	N	48.84	20.44	Oxidation (M); Carbamidomethylation
	R4G2D8	K.RVEM(+15.99)GC(+57.02)AATC(+57.02)PK.V	N	43.78	18.92	Oxidation (M); Carbamidomethylation
	R4G2D8	K.RVEMGC(+57.02)AATC(+57.02)PK.V	N	43.52	24.27	Carbamidomethylation
	R4G2D8	K.T(+95.94)TPPWERPR.G	Y	43.41	46.12	Thiophosphorylation
	R4G2D8	K.T(+57.02)WC(+57.02)DAR.C	N	38.64	24.69	Carbamidomethylation (DHKE X@N-term); Carbamidomethylation
	R4G2D8	K.C(+57.02)(+57.02)C(+57.02)STDK.C	N	37.47	7.39	Carbamidomethylation; Carbamidomethylation (DHKE X@N-term)
	R4G2D8	K.RVEMGC(+57.02)AATCPK(+57.02).V	N	34.2	23.92	Carbamidomethylation; Carbamidomethylation (DHKE X@N-term)
	R4G2D8	C.PPGENVC(+57.02)FTK.T	N	33.46	42.33	Carbamidomethylation
	R4G2D8	K.C(+57.02)(+57.02)NPFPK.T	Y	33.36	31.36	Carbamidomethylation; Carbamidomethylation (DHKE X@N-term)
	R4G2D8	K.C(+57.02)N(-17.03)PFPK.T	Y	32.66	39.56	Carbamidomethylation; Ammonia-loss (N)
	R4G2D8	K.RVEMGC(+57.02)AATC(+57.02)PE(sub K).V	N	32.45	24.33	Carbamidomethylation; Mutation
	R4G2D8	K.T(+57.02)TPPWERPR.G	Y	30.75	32.19	Carbamidomethylation (DHKE X@N-term)
	R4G2D8	K.C(+57.02)C(+57.02)STDK.C	N	29.86	5.24	Carbamidomethylation
	R4G2D8	T.PPWERPR.G	Y	29.09	32.49
	R4G2D8	K.C(+57.02)C(+57.02)STD(-18.01)K.C	N	28.22	11.3	Carbamidomethylation; Dehydration
	R4G2D8	K.C(+57.02)(+57.02)CSTDK.C	N	27.69	5.76	Carbamidomethylation; Carbamidomethylation (DHKE X@N-term)
	R4G2D8	R.C(+57.02)S(+59.02)QLGK.R	Y	24.96	38.47	Carbamidomethylation; Aminoethylcysteine
	R4G2D8	K.TWCD(+57.02)AR.C	N	22.77	23.46	Carbamidomethylation (DHKE X@N-term)
	R4G2D8	K.TWC(+57.02)DAR.C	N	21.3	22.76	Carbamidomethylation
	R4G2D8	K.TTPPWERPR.G	Y	19.81	29.4
	R4G2D8	K.RVEMGC(+57.02).A	N	17.08	20.24	Carbamidomethylation
	R4G2D8	K.VKPGVDIK.C	Y	17.05	22.93
3FTx-Aca-55 OS=Acanthophis wellsi OX=239747 PE=2 SV=1	R4FI70	R.VEM(-48.00)GC(+57.02)AATC(+57.02)PK.V	N	53.29	15.87	Dethiomethyl; Carbamidomethylation
	R4FI70	R.VEMGC(+57.02)AATC(+57.02)PK.V	N	52.57	26.62	Carbamidomethylation
	R4FI70	R.VEM(+15.99)GC(+57.02)AATC(+57.02)PK.V	N	48.84	20.44	Oxidation (M); Carbamidomethylation
	R4FI70	K.RVEM(+15.99)GC(+57.02)AATC(+57.02)PK.V	N	43.78	18.92	Oxidation (M); Carbamidomethylation
	R4FI70	K.RVEMGC(+57.02)AATC(+57.02)PK.V	N	43.52	24.27	Carbamidomethylation
	R4FI70	Y.A(+57.02)QPC(+57.02)PPGENVC(+57.02)FTK.T	N	38.78	35.56	Carbamidomethylation (DHKE X@N-term); Carbamidomethylation
	R4FI70	K.C(+57.02)(+57.02)C(+57.02)STDK.C	N	37.47	7.39	Carbamidomethylation; Carbamidomethylation (DHKE X@N-term)
	R4FI70	L.GYNYAQPC(+57.02)PPGENVC(+57.02)F.T	N	35.83	47.5	Carbamidomethylation
	R4FI70	Y.AQPC(+57.02)PPGENVC(+57.02)FTK.T	N	34.34	35.32	Carbamidomethylation
	R4FI70	K.RVEMGC(+57.02)AATCPK(+57.02).V	N	34.2	23.92	Carbamidomethylation; Carbamidomethylation (DHKE X@N-term)
	R4FI70	C.PPGENVC(+57.02)FTK.T	N	33.46	42.33	Carbamidomethylation
	R4FI70	Q.PC(+57.02)PPGEN(+.98)VC(+57.02)FTK.T	N	32.62	43.42	Carbamidomethylation; Deamidation (NQ)
	R4FI70	K.RVEMGC(+57.02)AATC(+57.02)PE(sub K).V	N	32.45	24.33	Carbamidomethylation; Mutation
	R4FI70	K.C(+57.02)C(+57.02)STDK.C	N	29.86	5.24	Carbamidomethylation
	R4FI70	Y.AQ(+.98)PC(+57.02)PPGENVC(+57.02)FTK.T	N	29.05	34.81	Deamidation (NQ); Carbamidomethylation
	R4FI70	K.C(+57.02)C(+57.02)STD(-18.01)K.C	N	28.22	11.3	Carbamidomethylation; Dehydration
	R4FI70	K.C(+57.02)(+57.02)CSTDK.C	N	27.69	5.76	Carbamidomethylation; Carbamidomethylation (DHKE X@N-term)
	R4FI70	L.G(+57.02)YNYAQPC(+57.02)PPGENVC(+57.02)F.T	N	25.09	48.47	Carbamidomethylation (DHKE X@N-term); Carbamidomethylation
	R4FI70	K.TWC(+57.02)DGR(+14.02).C	Y	24.76	23.22	Carbamidomethylation; Methyl ester
	R4FI70	Y.NYAQ(+.98)PC(+57.02)PPGENVC(+57.02)F.T	N	22.49	44.94	Deamidation (NQ); Carbamidomethylation
	R4FI70	Y.NYAQPC(+57.02)PPGENVC(+57.02)F.T	N	22.49	45	Carbamidomethylation
	R4FI70	K.RVEMGC(+57.02).A	N	17.08	20.24	Carbamidomethylation
Alpha-elapitoxin-Aa2a (Fragment) OS=Acanthophis antarcticus OX=8605 PE=1 SV=1	P86522	Y.A(+57.02)QPC(+57.02)PPGENVC(+57.02)FTK.T	N	38.78	35.56	Carbamidomethylation (DHKE X@N-term); Carbamidomethylation
	P86522	K.T(+57.02)WC(+57.02)DAR.C	N	38.64	24.69	Carbamidomethylation (DHKE X@N-term); Carbamidomethylation
	P86522	R.GYNYAQPC(+57.02)PPGENVC(+57.02)F.T	N	35.83	47.5	Carbamidomethylation
	P86522	Y.AQPC(+57.02)PPGENVC(+57.02)FTK.T	N	34.34	35.32	Carbamidomethylation
	P86522	C.PPGENVC(+57.02)FTK.T	N	33.46	42.33	Carbamidomethylation
	P86522	Q.PC(+57.02)PPGEN(+.98)VC(+57.02)FTK.T	N	32.62	43.42	Carbamidomethylation; Deamidation (NQ)
	P86522	Y.AQ(+.98)PC(+57.02)PPGENVC(+57.02)FTK.T	N	29.05	34.81	Deamidation (NQ); Carbamidomethylation
	P86522	R.G(+57.02)YNYAQPC(+57.02)PPGENVC(+57.02)F.T	N	25.09	48.47	Carbamidomethylation (DHKE X@N-term); Carbamidomethylation
	P86522	VIC(+57.02)YR.G	N	24.2	21.82	Carbamidomethylation
	P86522	R.C(+57.02)YQLGK	Y	23.25	22.87	Carbamidomethylation
	P86522	K.TWCD(+57.02)AR.C	N	22.77	23.46	Carbamidomethylation (DHKE X@N-term)
	P86522	Y.NYAQ(+.98)PC(+57.02)PPGENVC(+57.02)F.T	N	22.49	44.94	Deamidation (NQ); Carbamidomethylation
	P86522	Y.NYAQPC(+57.02)PPGENVC(+57.02)F.T	N	22.49	45	Carbamidomethylation
	P86522	K.TWC(+57.02)DAR.C	N	21.3	22.76	Carbamidomethylation
Short neurotoxin 1 OS=Acanthophis antarcticus OX=8605 PE=1 SV=1	P01434	MQC(+57.02)C(+57.02)NQQSSQPK.T	Y	59.93	17.42	Carbamidomethylation
	P01434	M(+15.99)QC(+57.02)C(+57.02)NQQSSQPK.T	Y	55.5	14.47	Oxidation (M); Carbamidomethylation
	P01434	MQC(+57.02)C(+57.02)N(+.98)QQSSQPK.T	Y	46.71	17.27	Carbamidomethylation; Deamidation (NQ)
	P01434	K.TTTTC(+57.02)PGGVSSC(+57.02)Y.K	Y	37.38	31.86	Carbamidomethylation
	P01434	R.GC(+57.02)GC(+57.02)PR.V	Y	32.95	9.73	Carbamidomethylation
	P01434	M(-48.00)QC(+57.02)C(+57.02)NQQSSQPK.T	Y	28.01	7.1	Dethiomethyl; Carbamidomethylation
	P01434	R.GTIIER.G	Y	26.8	23.51
	P01434	R.LIC(+57.02)C(+57.02)K.T	Y	25.61	20.15	Carbamidomethylation
	P01434	K.TDEC(+57.02)NN	Y	20.83	5.88	Carbamidomethylation
PLA2-Aca-2 OS=Acanthophis wellsi OX=239747 PE=2 SV=1	R4FI60	Y.GC(+57.02)YC(+57.02)GTEDR.G	Y	40.66	19.33	Carbamidomethylation
	R4FI60	K.C(+57.02)ANDVP(+13.98)VC(+57.02)NSK.T	Y	39.86	26.92	Carbamidomethylation; Proline oxidation to pyroglutamic acid
	R4FI60	K.C(+57.02)ANDVPVC(+57.02)NSK(+14.02).T	Y	36.8	26.8	Carbamidomethylation; Methyl ester
	R4FI60	K.HGC(+57.02)FPK(+57.02).M	Y	32.01	38.42	Carbamidomethylation; Carbamidomethylation (DHKE X@N-term)
	R4FI60	K.HGC(+57.02)FPK.M	Y	30.16	17.51	Carbamidomethylation
	R4FI60	F.VC(+57.02)H(sub Y)C(+57.02)DLWATK.C	Y	28.74	32.08	Carbamidomethylation; Mutation
	R4FI60	T.PVDELDR.C	N	26.02	34.36
	R4FI60	L.N(+.98)LAQFGK.M	Y	23.92	34.42	Deamidation (NQ)
	R4FI60	L.AQFGK.M	Y	23.54	34.48
	R4FI60	R.C(+57.02)C(+57.02)KIHDD(-18.01)C(+57.02)YAEAEK.H	Y	22.33	33.62	Carbamidomethylation; Dehydration
NP-Aca-7 OS=Acanthophis wellsi OX=239747 PE=2 SV=1	R4G7E4	R.IGSVSGMGC(+57.02)GGVPKPTPGGS	Y	42.51	37.5	Carbamidomethylation
	R4G7E4	I.KDSSGPAAER.S	Y	37.81	12.85
	R4G7E4	K.DSSGPAAER.S	Y	37.53	12.34
	R4G7E4	I.K(+57.02)DSSGPAAER.S	Y	36.98	13.6	Carbamidomethylation (DHKE X@N-term)
	R4G7E4	K.GN(+.98)GC(+57.02)FGVR.L	Y	26.27	27.64	Deamidation (NQ); Carbamidomethylation
	R4G7E4	I.E(sub K)DSSGPAAER.S	Y	22.63	12	Mutation
	R4G7E4	D.SSGPAAER.S	Y	18.98	13.72
peak 3
Description	Accession	Peptide	Unique	-10lgP	RT	PTM
PLA2-Aca-2 OS=Acanthophis wellsi OX=239747 PE=2 SV=1	R4FI60	I.H(+71.04)DDC(+57.02)YAEAEK.H	Y	57.44	20.23	Propionamide (K X@N-term); Carbamidomethylation
	R4FI60	K.GSRPSLDYMNYGC(+57.02)Y.C	Y	55.04	46.05	Carbamidomethylation
	R4FI60	Y.G(+57.02)C(+57.02)YC(+57.02)GTEDR.G	Y	52.32	19.7	Carbamidomethylation (DHKE X@N-term); Carbamidomethylation
	R4FI60	K.C(+57.02)FSQETYNK.N	Y	48.86	25.69	Carbamidomethylation
	R4FI60	Y.GC(+57.02)YC(+57.02)GTEDR.G	Y	47.98	19.85	Carbamidomethylation
	R4FI60	I.H(+57.02)D(+14.02)DC(+57.02)YAEAEK.H	Y	44.1	20.58	Carbamidomethylation (DHKE X@N-term); Methyl ester; Carbamidomethylation
	R4FI60	K.NNFGIDTK.T	Y	43	31.67
	R4FI60	K.TQC(+57.02)QHFVC(+57.02)H(sub Y)C(+57.02)DLWATK.C	Y	41.98	36.71	Carbamidomethylation; Mutation
	R4FI60	K.H(+57.02)GC(+57.02)FPK.M	Y	41.89	22.78	Carbamidomethylation (DHKE X@N-term); Carbamidomethylation
	R4FI60	F.VC(+57.02)H(sub Y)C(+57.02)DLWATK.C	Y	41.49	32.46	Carbamidomethylation; Mutation
	R4FI60	K.C(+57.02)ANDVPL(sub V)C(+57.02)NSK.T	Y	41.05	27.44	Carbamidomethylation; Mutation
	R4FI60	K.C(+57.02)ANDVP(+13.98)VC(+57.02)NSK.T	Y	39.9	27.32	Carbamidomethylation; Proline oxidation to pyroglutamic acid
	R4FI60	K.HGC(+57.02)FPK.M	Y	38.34	17.77	Carbamidomethylation
	R4FI60	K.C(+57.02)FSQ(+.98)ETYNK.N	Y	35.89	26.14	Carbamidomethylation; Deamidation (NQ)
	R4FI60	K.C(+57.02)AN(+.98)DVPVC(+57.02)NSK(+14.02).T	Y	34.82	29.12	Carbamidomethylation; Deamidation (NQ); Methyl ester
	R4FI60	K.C(+57.02)ANDVPVC(+57.02)NSK(+14.02).T	Y	34.36	27.8	Carbamidomethylation; Methyl ester
	R4FI60	K.MIEC(+57.02)ANK.G	Y	32.82	20.05	Carbamidomethylation
	R4FI60	K.M(-48.00)IEC(+57.02)ANK.G	Y	30.93	8.03	Dethiomethyl; Carbamidomethylation
	R4FI60	T.PVDELDR.C	N	29.65	35.04
	R4FI60	K.GSRPSLDYM(+15.99)NY.G	Y	27.7	36.59	Oxidation (M)
	R4FI60	K.C(+57.02)ANDVPVC(+57.02)N(+15.00)SK.T	Y	26.09	28.88	Carbamidomethylation; Deamidation followed by a methylation
	R4FI60	I.EC(+57.02)ANK.G	Y	25.03	19.99	Carbamidomethylation
	R4FI60	K.TQC(+57.02)QHF.V	Y	24.33	18.42	Carbamidomethylation
	R4FI60	R.G(+57.02)TPVDELDR.C	N	24.28	35.33	Carbamidomethylation (DHKE X@N-term)
	R4FI60	K.C(+57.02)FS(-18.01)Q(+.98)ETYNK.N	Y	23.06	39.87	Carbamidomethylation; Dehydration; Deamidation (NQ)
	R4FI60	Y.AEAEK.H	N	22.5	20.63
	R4FI60	K.HGC(+57.02)FPK(+57.02).M	Y	21.36	17.83	Carbamidomethylation; Carbamidomethylation (DHKE X@N-term)
	R4FI60	K.C(+57.02)FSQETY.N	Y	20.66	32.31	Carbamidomethylation
3FTx-Aca-57 OS=Acanthophis wellsi OX=239747 PE=2 SV=1	R4G2D8	R.VEMGC(+57.02)AATC(+57.02)PK.V	N	51.69	27.26	Carbamidomethylation
	R4G2D8	K.RVEMGC(+57.02)AATC(+57.02)PK.V	N	48.41	25.07	Carbamidomethylation
	R4G2D8	R.VEM(-48.00)GC(+57.02)AATC(+57.02)PK.V	N	48.27	16.26	Dethiomethyl; Carbamidomethylation
	R4G2D8	C.PPGENVC(+57.02)FTK.T	N	45.8	42.38	Carbamidomethylation
	R4G2D8	K.RVEM(+15.99)GC(+57.02)AATC(+57.02)PK.V	N	40.96	18.83	Oxidation (M); Carbamidomethylation
	R4G2D8	K.C(+57.02)(+57.02)C(+57.02)STDK.C	N	37.7	6.93	Carbamidomethylation; Carbamidomethylation (DHKE X@N-term)
	R4G2D8	K.C(+57.02)NPFPK(+57.02).T	Y	34.63	26.47	Carbamidomethylation; Carbamidomethylation (DHKE X@N-term)
	R4G2D8	K.TTPPWERPR.G	Y	33.1	30.53
	R4G2D8	K.C(+57.02)C(+57.02)STDK.C	N	32.53	5.24	Carbamidomethylation
	R4G2D8	K.C(+57.02)N(-17.03)PFPK.T	Y	31.52	38.96	Carbamidomethylation; Ammonia-loss (N)
	R4G2D8	T.PPWERPR.G	Y	30.78	30.59
	R4G2D8	K.TWC(+57.02)DAR.C	N	29.67	23.99	Carbamidomethylation
	R4G2D8	K.C(+57.02)NPFPK.T	Y	28.83	27.08	Carbamidomethylation
	R4G2D8	R.VEM(+15.99)GC(+57.02)AATC(+57.02)PK.V	N	28.82	20.75	Oxidation (M); Carbamidomethylation
	R4G2D8	R.VEMGC(+57.02)AATCPK(+57.02).V	N	28.11	27.38	Carbamidomethylation; Carbamidomethylation (DHKE X@N-term)
	R4G2D8	K.T(+57.02)WC(+57.02)DAR.C	N	26.72	25.36	Carbamidomethylation (DHKE X@N-term); Carbamidomethylation
	R4G2D8	R.C(+57.02)S(+59.02)QLGK.R	Y	25.11	38.29	Carbamidomethylation; Aminoethylcysteine
	R4G2D8	K.V(+57.02)KPGVDIK.C	Y	22.25	27.2	Carbamidomethylation (DHKE X@N-term)
	R4G2D8	K.VKPGVDIK.C	Y	21.53	24.6
	R4G2D8	K.TWCD(+57.02)AR.C	N	19.91	24.66	Carbamidomethylation (DHKE X@N-term)
Alpha-elapitoxin-Aa2a (Fragment) OS=Acanthophis antarcticus OX=8605 PE=1 SV=1	P86522	C.PPGENVC(+57.02)FTK.T	N	45.8	42.38	Carbamidomethylation
	P86522	Y.AQPC(+57.02)PPGENVC(+57.02)FTK.T	N	38.65	35.57	Carbamidomethylation
	P86522	R.GYNYAQPC(+57.02)PPGENVC(+57.02)F.T	N	38.54	48.33	Carbamidomethylation
	P86522	V(+57.02)IC(+57.02)YR.G	N	34.13	29.07	Carbamidomethylation (DHKE X@N-term); Carbamidomethylation
	P86522	K.TWC(+57.02)DAR.C	N	29.67	23.99	Carbamidomethylation
	P86522	VIC(+57.02)YR.G	N	27.62	23.35	Carbamidomethylation
	P86522	K.T(+57.02)WC(+57.02)DAR.C	N	26.72	25.36	Carbamidomethylation (DHKE X@N-term); Carbamidomethylation
	P86522	R.C(+57.02)YQLGK	Y	26.34	24.08	Carbamidomethylation
	P86522	Y.AQ(+.98)PC(+57.02)PPGENVC(+57.02)FTK.T	N	24.85	35.87	Deamidation (NQ); Carbamidomethylation
	P86522	Q.PC(+57.02)PPGENVC(+57.02)FTK.T	N	21.27	35.75	Carbamidomethylation
	P86522	K.TWCD(+57.02)AR.C	N	19.91	24.66	Carbamidomethylation (DHKE X@N-term)
peak 4
Description	Accession	Peptide	Unique	-10lgP	RT	PTM
3FTx-Aca-57 OS=Acanthophis wellsi OX=239747 PE=2 SV=1	R4G2D8	R.VEM(-48.00)GC(+57.02)AATC(+57.02)PK.V	Y	56.57	15.95	Dethiomethyl; Carbamidomethylation
	R4G2D8	R.VEMGC(+57.02)AATC(+57.02)PK.V	Y	50.12	26.33	Carbamidomethylation
	R4G2D8	C.PPGENVC(+57.02)FTK(+27.99).T	Y	34.08	36.52	Carbamidomethylation; Formylation
	R4G2D8	K.C(+57.02)C(+57.02)STDK.C	N	31.28	5.76	Carbamidomethylation
	R4G2D8	K.C(+57.02)C(+57.02)STDK(+156.12).C	N	28	5.18	Carbamidomethylation; 4-hydroxynonenal (HNE)
	R4G2D8	R.C(+57.02)S(+59.02)QLGK.R	Y	26.5	37.79	Carbamidomethylation; Aminoethylcysteine
	R4G2D8	T.PPWERPR.G	Y	22.31	27.78
3FTx-Aca-27 OS=Acanthophis wellsi OX=239747 PE=2 SV=1	R4G2D9	K.VVELGC(+57.02)AATC(+57.02)PIPK.S	Y	59.41	41.06	Carbamidomethylation
	R4G2D9	R.TWC(+57.02)DAFC(+57.02)SSR.G	Y	49.37	41.39	Carbamidomethylation
	R4G2D9	K.C(+57.02)NPFPVRPR.R	Y	45.84	29.01	Carbamidomethylation
	R4G2D9	K.V(+57.02)VELGC(+57.02)AATC(+57.02)PIPK.S	Y	40.63	44.64	Carbamidomethylation (DHKE X@N-term); Carbamidomethylation
	R4G2D9	R.T(+57.02)WC(+57.02)DAFC(+57.02)SSR.G	Y	40.01	41.79	Carbamidomethylation (DHKE X@N-term); Carbamidomethylation
	R4G2D9	K.C(+57.02)N(-17.03)PFPVRPR.R	Y	39.58	39.32	Carbamidomethylation; Ammonia-loss (N)
	R4G2D9	C.AAT(-18.01)C(+57.02)PIPK.S	Y	35.25	23.22	Dehydration; Carbamidomethylation
	R4G2D9	K.C(+57.02)C(+57.02)STDK.C	N	31.28	5.76	Carbamidomethylation
	R4G2D9	K.S(+57.02)YQDVK.C	Y	30.34	19.82	Carbamidomethylation (DHKE X@N-term)
	R4G2D9	K.SYQDVK.C	Y	29.86	19.23
	R4G2D9	K.C(+57.02)N(+.98)PFPVRPR.R	Y	29.04	29.54	Carbamidomethylation; Deamidation (NQ)
	R4G2D9	K.C(+57.02)C(+57.02)STDK(+156.12).C	N	28	5.18	Carbamidomethylation; 4-hydroxynonenal (HNE)
	R4G2D9	R.TWC(+57.02)DAFC(+57.02)SS(+79.97)RGK(+43.01).V	Y	26.57	46.96	Carbamidomethylation; Phosphorylation (STY); Carbamylation
Basic phospholipase A2 acanthin-2 OS=Acanthophis antarcticus OX=8605 PE=1 SV=1	P81237	R.C(+57.02)C(+57.02)QIHDNC(+57.02)YGE(+14.02)AEK.K	N	46.36	24.8	Carbamidomethylation; Methyl ester
	P81237	NLYQFGGMIQC(+57.02)AN.K	Y	41.6	53.63	Carbamidomethylation
	P81237	NLYQFGGMIQC(+57.02).A	Y	37.82	55.12	Carbamidomethylation
	P81237	F.VC(+57.02)N(sub D)C(+57.02)DAAAAK.C	N	36.96	16.92	Carbamidomethylation; Mutation
	P81237	D.C(+57.02)DAAAAK.C	N	34.18	7.22	Carbamidomethylation
	P81237	C.EGFVC(+57.02)N(sub D)C(+57.02)DAAAAK.C	Y	32.84	30.76	Carbamidomethylation; Mutation
	P81237	K.A(+57.02)PYNK.N	N	32.39	10.1	Carbamidomethylation (DHKE X@N-term)
	P81237	NLYQFGGMIQC(+57.02)AN(+.98).K	Y	31.48	53.81	Carbamidomethylation; Deamidation (NQ)
	P81237	T.PVDELDR.C	N	30.26	25.62
	P81237	K.APYNK(+57.02).N	N	29.95	12.59	Carbamidomethylation (DHKE X@N-term)
	P81237	NLYQFGGMIQC(+57.02)ANK.G	Y	28.59	48.19	Carbamidomethylation
	P81237	R.C(+57.02)C(+57.02)QIHDN.C	N	28.26	16.18	Carbamidomethylation
	P81237	NLYQ(+.98)FGGMIQC(+57.02).A	Y	27.36	55.27	Deamidation (NQ); Carbamidomethylation
	P81237	V.C(+57.02)DC(+57.02)DAAAAK.C	N	23.97	16.77	Carbamidomethylation
	P81237	K.APYNK.N	N	22.82	10.44
	P81237	K.W(sub S)AC(+57.02)EGFVC(+57.02)DC(+57.02)DAAAAK.C	Y	21.8	40.31	Carbamidomethylation; Mutation
Basic phospholipase A2 acanthin-1 OS=Acanthophis antarcticus OX=8605 PE=1 SV=1	P81236	R.C(+57.02)C(+57.02)QIHDNC(+57.02)YGE(+14.02)AEK.K	N	46.36	24.8	Carbamidomethylation; Methyl ester
	P81236	F.VC(+57.02)N(sub D)C(+57.02)DAAAAK.C	N	36.96	16.92	Carbamidomethylation; Mutation
	P81236	D.C(+57.02)DAAAAK.C	N	34.18	7.22	Carbamidomethylation
	P81236	K.C(+57.02)ANDVPVC(+57.02)N(+.98)D(+14.02)S.K	Y	33.36	20.71	Carbamidomethylation; Deamidation (NQ); Methyl ester
	P81236	K.A(+57.02)PYNK.N	N	32.39	10.1	Carbamidomethylation (DHKE X@N-term)
	P81236	K.C(+57.02)ANDVPVC(+57.02)N(+.98)DS(+14.02).K	Y	31.96	20.94	Carbamidomethylation; Deamidation (NQ); Methyl ester
	P81236	T.PVDELDR.C	N	30.26	25.62
	P81236	K.APYNK(+57.02).N	N	29.95	12.59	Carbamidomethylation (DHKE X@N-term)
	P81236	R.C(+57.02)C(+57.02)QIHDN.C	N	28.26	16.18	Carbamidomethylation
	P81236	V.C(+57.02)DC(+57.02)DAAAAK.C	N	23.97	16.77	Carbamidomethylation
	P81236	K.APYNK.N	N	22.82	10.44
	P81236	K.QC(+57.02)GPK.M	Y	21.46	5.64	Carbamidomethylation
Basic phospholipase A2 PA-13 OS=Pseudechis australis OX=8670 PE=1 SV=1	P04057	C.A(+43.01)C(+57.02)DAAAAK.C	Y	39.47	8.56	Carbamylation; Carbamidomethylation
	P04057	K.ANWNIDTK.T	Y	34.24	32.35
	P04057	A.C(+57.02)DAAAAK.C	N	34.18	7.22	Carbamidomethylation
	P04057	K.A(+57.02)PYNK.A	N	32.39	10.1	Carbamidomethylation (DHKE X@N-term)
	P04057	T.PVDELDR.C	N	30.26	25.62
	P04057	K.APYNK(+57.02).A	N	29.95	12.59	Carbamidomethylation (DHKE X@N-term)
	P04057	K.ANWNIDTK(-.98).T	Y	25.34	29.19	Amidation
	P04057	K.APYNK.A	N	22.82	10.44
peak 5
Description	Accession	Peptide	Unique	-10lgP	RT	PTM
Alpha-elapitoxin-Aa2b OS=Acanthophis antarcticus OX=8605 PE=1 SV=1	P01385	R.TWC(+57.02)DAFC(+57.02)SSR.G	N	50.73	89.06	Carbamidomethylation
	P01385	R.T(+57.02)WC(+57.02)DAFC(+57.02)SSR.G	N	47.4	41.27	Carbamidomethylation (DHKE X@N-term); Carbamidomethylation
	P01385	K.C(+57.02)N(-17.03)PFPVRPR.R	N	43.59	38.04	Carbamidomethylation; Ammonia-loss (N)
	P01385	K.C(+57.02)NPFPVRPR.R	N	42.99	28.3	Carbamidomethylation
	P01385	K.C(+57.02)(+57.02)CSTDK.C	N	41.14	7.45	Carbamidomethylation; Carbamidomethylation (DHKE X@N-term)
	P01385	R.T(+57.02)WC(+57.02)DAFC(+57.02)SSR(+15.99)GK.V	N	37.74	56.61	Carbamidomethylation (DHKE X@N-term); Carbamidomethylation; Hydroxylation
	P01385	R.TWCD(+57.02)AFC(+57.02)SSR.G	N	36.13	61.26	Carbamidomethylation (DHKE X@N-term); Carbamidomethylation
	P01385	K.C(+57.02)N(+.98)PFPVRPR.R	N	34.77	29.7	Carbamidomethylation; Deamidation (NQ)
	P01385	K.C(+57.02)C(+57.02)STDK.C	N	32.6	7.68	Carbamidomethylation
	P01385	C.PPGENVC(+57.02)FTR.T	N	32.15	35.15	Carbamidomethylation
	P01385	R.TWC(+57.02)DAFC(+57.02)SSR(+15.99)GK.V	N	31.75	55.37	Carbamidomethylation; Hydroxylation
	P01385	R.TWC(+57.02)DAFC(+57.02)SSRGK(+15.99).V	N	31.08	55.64	Carbamidomethylation; Hydroxylation
	P01385	K.S(+57.02)YNEVK.C	Y	29.47	19.11	Carbamidomethylation (DHKE X@N-term)
	P01385	R.TWC(+57.02)D(+57.02)AFCSSR.G	N	28.89	119.76	Carbamidomethylation; Carbamidomethylation (DHKE X@N-term)
	P01385	K.VVELGC(+57.02)AA(+14.02).T	N	27.45	26.08	Carbamidomethylation; Methyl ester
	P01385	C.NPFPVRPR.R	N	26.54	29.93
	P01385	N.PFPVRPR.R	N	25.6	26.2
	P01385	R.TWC(+57.02)DAFC(+57.02)SS(+79.97)RGK(+43.01).V	N	24.94	69.43	Carbamidomethylation; Phosphorylation (STY); Carbamylation
	P01385	K.SYNEVK.C	Y	21.57	18.7
	P01385	K.VVELGC(+57.02).A	N	20.5	32.67	Carbamidomethylation
	P01385	R.TWC(+57.02)DAF.C	N	15.45	46.95	Carbamidomethylation
Alpha-elapitoxin-Nss2a OS=Notechis scutatus scutatus OX=70142 PE=1 SV=2	P01384	K.TWC(+57.02)DAFC(+57.02)SSR.G	N	50.73	89.06	Carbamidomethylation
	P01384	R.GQN(+.98)LC(+57.02)YTK.T	Y	48.42	24.01	Deamidation (NQ); Carbamidomethylation
	P01384	K.T(+57.02)WC(+57.02)DAFC(+57.02)SSR.G	N	47.4	41.27	Carbamidomethylation (DHKE X@N-term); Carbamidomethylation
	P01384	N.C(+57.02)N(-17.03)PFPVRPR.P	N	43.59	38.04	Carbamidomethylation; Ammonia-loss (N)
	P01384	N.C(+57.02)NPFPVRPR.P	N	42.99	28.3	Carbamidomethylation
	P01384	K.T(+57.02)WC(+57.02)DAFC(+57.02)SSR(+15.99)GK.V	N	37.74	56.61	Carbamidomethylation (DHKE X@N-term); Carbamidomethylation; Hydroxylation
	P01384	K.TWCD(+57.02)AFC(+57.02)SSR.G	N	36.13	61.26	Carbamidomethylation (DHKE X@N-term); Carbamidomethylation
	P01384	N.C(+57.02)N(+.98)PFPVRPR.P	N	34.77	29.7	Carbamidomethylation; Deamidation (NQ)
	P01384	Q.N(+.98)LC(+57.02)YTK.T	Y	34.1	24.07	Deamidation (NQ); Carbamidomethylation
	P01384	K.TWC(+57.02)DAFC(+57.02)SSR(+15.99)GK.V	N	31.75	55.37	Carbamidomethylation; Hydroxylation
	P01384	K.TWC(+57.02)DAFC(+57.02)SSRGK(+15.99).V	N	31.08	55.64	Carbamidomethylation; Hydroxylation
	P01384	R.GQ(+.98)N(+.98)LC(+57.02)YTK.T	Y	30.21	24.18	Deamidation (NQ); Carbamidomethylation
	P01384	K.TWC(+57.02)D(+57.02)AFCSSR.G	N	28.89	119.76	Carbamidomethylation; Carbamidomethylation (DHKE X@N-term)
	P01384	R.GQN(+.98)LC(+57.02).Y	Y	27.51	18.58	Deamidation (NQ); Carbamidomethylation
	P01384	K.VVELGC(+57.02)AA(+14.02).T	N	27.45	26.08	Carbamidomethylation; Methyl ester
	P01384	C.NPFPVRPR.P	N	26.54	29.93
	P01384	R.G(+57.02)QN(+.98)LC(+57.02)YTK.T	Y	26.2	24.59	Carbamidomethylation (DHKE X@N-term); Deamidation (NQ); Carbamidomethylation
	P01384	N.PFPVRPR.P	N	25.6	26.2
	P01384	K.TWC(+57.02)DAFC(+57.02)SS(+79.97)RGK(+43.01).V	N	24.94	69.43	Carbamidomethylation; Phosphorylation (STY); Carbamylation
	P01384	T.C(+57.02)C(+57.02)STDNC(+57.02)NPF(+17.99)PVRPR.P	Y	23.74	33.68	Carbamidomethylation; Fluorination
	P01384	K.VVELGC(+57.02).A	N	20.5	32.67	Carbamidomethylation
	P01384	K.TWC(+57.02)DAF.C	N	15.45	46.95	Carbamidomethylation
3FTx-Aca-30 OS=Acanthophis wellsi OX=239747 PE=2 SV=1	R4G7E8	K.V(+57.02)VELGC(+57.02)AATC(+57.02)PIPK.S	N	67.61	43.93	Carbamidomethylation (DHKE X@N-term); Carbamidomethylation
	R4G7E8	K.VVELGC(+57.02)AATC(+57.02)PIPK.S	N	62.65	39.27	Carbamidomethylation
	R4G7E8	K.C(+57.02)N(-17.03)PFPVRPR.R	N	43.59	38.04	Carbamidomethylation; Ammonia-loss (N)
	R4G7E8	K.C(+57.02)NPFPVRPR.R	N	42.99	28.3	Carbamidomethylation
	R4G7E8	K.S(+57.02)YQDVK.C	N	41.97	18.76	Carbamidomethylation (DHKE X@N-term)
	R4G7E8	K.C(+57.02)(+57.02)CSTDK.C	N	41.14	7.45	Carbamidomethylation; Carbamidomethylation (DHKE X@N-term)
	R4G7E8	K.VVELGC(+57.02)AATC(+57.02)T(sub P)IPK.S	N	35.83	39.74	Carbamidomethylation; Mutation
	R4G7E8	K.C(+57.02)N(+.98)PFPVRPR.R	N	34.77	29.7	Carbamidomethylation; Deamidation (NQ)
	R4G7E8	K.VVE(+57.02)LGCAATC(+57.02)PIPK.S	N	33.01	119.41	Carbamidomethylation (DHKE X@N-term); Carbamidomethylation
	R4G7E8	K.C(+57.02)C(+57.02)STDK.C	N	32.6	7.68	Carbamidomethylation
	R4G7E8	C.PPGENVC(+57.02)FTR.T	N	32.15	35.15	Carbamidomethylation
	R4G7E8	S.YQ(+.98)DVK.C	N	31.07	19.34	Deamidation (NQ)
	R4G7E8	C.AAT(-18.01)C(+57.02)PIPK.S	N	30.26	22.49	Dehydration; Carbamidomethylation
	R4G7E8	A.TC(+57.02)PIPK(+42.01)SYQDVK.C	N	29.02	17.09	Carbamidomethylation; Acetylation (K)
	R4G7E8	A.TC(+57.02)PIPK.S	N	28.59	22.31	Carbamidomethylation
	R4G7E8	K.VVELGC(+57.02)AA(+14.02).T	N	27.45	26.08	Carbamidomethylation; Methyl ester
	R4G7E8	S.YQDVK.C	N	27.21	17.6
	R4G7E8	A.T(+43.01)C(+57.02)PIPKSYQDVK.C	N	26.81	17.94	Carbamylation; Carbamidomethylation
	R4G7E8	K.SYQDVK.C	N	26.79	18.23
	R4G7E8	C.NPFPVRPR.R	N	26.54	29.93
	R4G7E8	V.V(+42.01)E(+57.02)LGC(+57.02)AATC(+57.02)PIPK.S	N	25.69	67.66	Acetylation (N-term); Carbamidomethylation (DHKE X@N-term); Carbamidomethylation
	R4G7E8	N.PFPVRPR.R	N	25.6	26.2
	R4G7E8	R.TWC(+57.02)DP(sub S)FC(+57.02)SSR.G	Y	22.16	59.66	Carbamidomethylation; Mutation
	R4G7E8	S.FC(+57.02)SSRGKG(sub V)VELGC(+57.02)AATC(+57.02)PIPK.S	N	21.39	65.07	Carbamidomethylation; Mutation
	R4G7E8	K.VVELGC(+57.02).A	N	20.5	32.67	Carbamidomethylation
3FTx-Aca-57 OS=Acanthophis wellsi OX=239747 PE=2 SV=1	R4G2D8	R.VEMGC(+57.02)AATC(+57.02)PK.V	N	55.73	25.87	Carbamidomethylation
	R4G2D8	R.VEM(-48.00)GC(+57.02)AATC(+57.02)PK.V	N	55.57	15.64	Dethiomethyl; Carbamidomethylation
	R4G2D8	K.RVEMGC(+57.02)AATC(+57.02)PK.V	N	55.01	23.42	Carbamidomethylation
	R4G2D8	K.C(+57.02)(+57.02)CSTDK.C	N	41.14	7.45	Carbamidomethylation; Carbamidomethylation (DHKE X@N-term)
	R4G2D8	K.C(+57.02)N(-17.03)PFPK.T	N	36.92	37.62	Carbamidomethylation; Ammonia-loss (N)
	R4G2D8	K.C(+57.02)NPFPK.T	N	36.02	25.12	Carbamidomethylation (DHKE X@N-term)
	R4G2D8	K.RVEM(+15.99)GC(+57.02)AATC(+57.02)PK.V	N	33.98	18.35	Oxidation (M); Carbamidomethylation
	R4G2D8	R.C(+57.02)S(+59.02)QLGK.R	Y	32.76	37.18	Carbamidomethylation; Aminoethylcysteine
	R4G2D8	K.C(+57.02)C(+57.02)STDK.C	N	32.6	7.68	Carbamidomethylation
	R4G2D8	K.TWCD(+57.02)AR.C	N	31.83	22.37	Carbamidomethylation (DHKE X@N-term)
	R4G2D8	P.G(+42.01)VDIK(+57.02).C	N	28.84	41.45	Acetylation (N-term); Carbamidomethylation (DHKE X@N-term)
	R4G2D8	K.PGVDIK.C	N	27.17	22.84
	R4G2D8	K.V(+57.02)KPGVDIK.C	N	24.26	25.24	Carbamidomethylation (DHKE X@N-term)
	R4G2D8	T.PPWERPR.G	N	22.56	26.9
	R4G2D8	K.C(+57.02)NPFPK.T	N	22.32	24.89	Carbamidomethylation
	R4G2D8	K.RVEMGC(+57.02).A	N	16.98	19.4	Carbamidomethylation
peak 6
Description	Accession	Peptide	Unique	-10lgP	RT	PTM
3FTx-Aca-30 OS=Acanthophis wellsi OX=239747 PE=2 SV=1	R4G7E8	K.VVELGC(+57.02)AATC(+57.02)PIPK.S	N	65.76	40.03	Carbamidomethylation
	R4G7E8	K.C(+57.02)NPFPVRPR.R	N	38.67	27.89	Carbamidomethylation
	R4G7E8	K.C(+57.02)N(-17.03)PFPVRPR.R	N	35.23	38.08	Carbamidomethylation; Ammonia-loss (N)
	R4G7E8	C.AAT(-18.01)C(+57.02)PIPK.S	N	33.64	22.42	Dehydration; Carbamidomethylation
	R4G7E8	C.PPGENVC(+57.02)FTR.T	N	32.89	35.51	Carbamidomethylation
	R4G7E8	K.S(+57.02)YQDVK.C	N	30.35	18.63	Carbamidomethylation (DHKE X@N-term)
	R4G7E8	K.VVE(+57.02)LGCAATC(+57.02)PIPK.S	N	29.67	107.54	Carbamidomethylation (DHKE X@N-term); Carbamidomethylation
	R4G7E8	K.VVELGC(+57.02)E(sub A)ATC(+57.02)PIPK.S	N	28.91	43.97	Carbamidomethylation; Mutation
	R4G7E8	K.SYQ(+.98)DVK.C	N	28.71	18.81	Deamidation (NQ)
	R4G7E8	A.TC(+57.02)PIPK(+42.01)SYQDVK.C	N	26.54	17.51	Carbamidomethylation; Acetylation (K)
	R4G7E8	K.SYQDVK.C	N	25.01	17.98
	R4G7E8	R.T(+42.01)WCDSFC(+57.02)SSR.G	Y	24.1	105.39	Acetylation (N-term); Carbamidomethylation
	R4G7E8	K.VVELGC(+57.02)AE(sub A)TC(+57.02)PIPK.S	N	23.83	43.69	Carbamidomethylation; Mutation
	R4G7E8	K.V(+57.02)VELGCAATC(+57.02)PIPK.S	N	23.34	81.11	Carbamidomethylation (DHKE X@N-term); Carbamidomethylation
	R4G7E8	S.YQDVK.C	N	21.22	16.89
	R4G7E8	C.PPGEN(+.98)VC(+57.02)FTR.T	N	20.85	37.45	Deamidation (NQ); Carbamidomethylation
	R4G7E8	K.C(+57.02)N(+.98)PFPVRPR.R	N	20.5	27.95	Carbamidomethylation; Deamidation (NQ)
	R4G7E8	N.PFPVRPR.R	N	19.64	27.72
	R4G7E8	K.C(+57.02)(+43.01)NPFPVRPR.R	N	19.16	31.38	Carbamidomethylation; Carbamylation
	R4G7E8	A.T(+43.01)C(+57.02)PIPKSYQDVK.C	N	18.78	17.11	Carbamylation; Carbamidomethylation
	R4G7E8	K.VVELGC(+57.02).A	N	18.37	32.29	Carbamidomethylation
	R4G7E8	K.S(+57.02)YQDVKC(+57.02)C(+57.02)STD(+43.99)K.C	N	16.94	18.69	Carbamidomethylation (DHKE X@N-term); Carbamidomethylation; Carboxylation (DKW)
Kunitz-type serine protease inhibitor 18 OS=Drysdalia coronoides OX=66186 PE=1 SV=1	F8J2F6	R.C(+57.02)N(+15.99)ALSEAFYYNPVQR.K	Y	37.02	59.96	Carbamidomethylation; Hydroxylation
	F8J2F6	C.HLPADPGR.C	Y	34.42	19.8
	F8J2F6	K.T(+43.01)IDEC(+57.02)KR.T	Y	34.05	16.08	Carbamylation; Carbamidomethylation
	F8J2F6	F.YYNPVQR.K	Y	32.02	29.06
	F8J2F6	L.SQ(sub E)AFYYNPVQR.K	Y	30.47	37.95	Mutation
	F8J2F6	K.S(sub T)IDEC(+57.02)KR.T	Y	24.02	12.38	Carbamidomethylation; Mutation
	F8J2F6	D.R(+57.02)PH(+57.02)FC(+57.02)HLPADPGR.C	Y	23.65	25.12	Carbamidomethylation (DHKE X@N-term); Carbamidomethylation
	F8J2F6	K.N(sub D)RPHFC(+57.02).H	Y	23.52	16.43	Carbamidomethylation; Mutation
	F8J2F6	K.S(sub T)IDEC(+57.02)K.R	Y	21.57	15.14	Carbamidomethylation; Mutation
	F8J2F6	I.DEC(+57.02)KR.T	N	21.49	5.7	Carbamidomethylation
	F8J2F6	Y.NPVQR.K	Y	20.94	28.48
	F8J2F6	K.TIDE(+57.02)CKR.T	Y	20.28	13.57	Carbamidomethylation (DHKE X@N-term)
	F8J2F6	K.TV(sub I)DEC(+57.02)KR.T	Y	19.93	9.78	Carbamidomethylation; Mutation
	F8J2F6	S.KN(sub D)RPHFC(+57.02).H	Y	19.5	11.33	Carbamidomethylation; Mutation
peak 7
Description	Accession	Peptide	Unique	-10lgP	RT	PTM
3FTx-Aca-27 OS=Acanthophis wellsi OX=239747 PE=2 SV=1	R4G2D9	K.VVELGC(+57.02)AATC(+57.02)PIPK.S	Y	62.98	40.46	Carbamidomethylation
	R4G2D9	R.T(+57.02)WC(+57.02)DAFC(+57.02)SSR.G	N	43.93	41.42	Carbamidomethylation (DHKE X@N-term); Carbamidomethylation
	R4G2D9	K.C(+57.02)NPFPVRPR.R	N	39.19	29.71	Carbamidomethylation
	R4G2D9	K.C(+57.02)N(-17.03)PFPVRPR.R	N	38.96	39.34	Carbamidomethylation; Ammonia-loss (N)
	R4G2D9	R.TWC(+57.02)DAFC(+57.02)SSR.G	N	38.82	41.15	Carbamidomethylation
	R4G2D9	K.C(+57.02)(+57.02)NPFPVRPR.R	N	34.69	35.78	Carbamidomethylation; Carbamidomethylation (DHKE X@N-term)
	R4G2D9	K.S(+57.02)YQDVK.C	Y	31.74	19.29	Carbamidomethylation (DHKE X@N-term)
	R4G2D9	N.PQTC(+57.02)PPGENVC(+57.02)FTR.T	Y	31.37	34.8	Carbamidomethylation
	R4G2D9	G.C(+57.02)AATC(+57.02)PIPK.S	Y	31.12	25.45	Carbamidomethylation
	R4G2D9	C.PPGENVC(+57.02)FTR.T	Y	30.08	38.72	Carbamidomethylation
	R4G2D9	R.TWCD(+57.02)AFC(+57.02)SSR.G	N	28.67	112.96	Carbamidomethylation (DHKE X@N-term); Carbamidomethylation
	R4G2D9	R.TWC(+57.02)DAFC(+57.02)SS(+79.97)RGK(+43.01).V	N	27.75	46.76	Carbamidomethylation; Phosphorylation (STY); Carbamylation
	R4G2D9	K.SYQ(+.98)DVK.C	Y	27.04	19.76	Deamidation (NQ)
	R4G2D9	K.SYQDVK.C	Y	24.08	16.9
	R4G2D9	R.TWC(+57.02)D(+57.02)AFCSSR.G	N	20.57	115.12	Carbamidomethylation; Carbamidomethylation (DHKE X@N-term)
	R4G2D9	C.AAT(-18.01)C(+57.02)PIPK.S	Y	19.71	23.44	Dehydration; Carbamidomethylation
	R4G2D9	K.VVELGC(+57.02).A	N	18.8	32.55	Carbamidomethylation
	R4G2D9	C.PPGEN(+.98)VC(+57.02)FTR.T	Y	18.66	38.17	Deamidation (NQ); Carbamidomethylation
	R4G2D9	N.PFPVRPR.R	N	18.17	29.24
	R4G2D9	A.TC(+57.02)PIPK(+42.01)SYQDVK.C	Y	16.46	17.41	Carbamidomethylation; Acetylation (K)
3FTx-Aca-108 OS=Acanthophis wellsi OX=239747 PE=2 SV=1	R4G2P2	R.GC(+57.02)GC(+57.02)PNVKPGVR.L	Y	41.87	21.45	Carbamidomethylation
	R4G2P2	C.AFGVSSC(+57.02)FK(+15.99).K	Y	35.99	31.35	Carbamidomethylation; Hydroxylation
	R4G2P2	G.C(+57.02)(+57.02)PNVKPGVR.L	Y	31.89	21.4	Carbamidomethylation; Carbamidomethylation (DHKE X@N-term)
	R4G2P2	R.L(+57.02)TC(+57.02)C(+57.02)K.T	Y	24.74	14.27	Carbamidomethylation (DHKE X@N-term); Carbamidomethylation
	R4G2P2	R.GC(+57.02)GC(+57.02)PNVK.P	N	23.37	16.84	Carbamidomethylation
	R4G2P2	C.PNVKPGVR.L	Y	18.28	21.05
	R4G2P2	R.ETM(-48.00)IER.G	Y	17.64	5.41	Dethiomethyl
peak 8
Description	Accession	Peptide	Unique	-10lgP	RT	PTM
Alpha-elapitoxin-Aa2b OS=Acanthophis antarcticus OX=8605 PE=1 SV=1	P01385	K.C(+57.02)(+57.02)NPFPVRPR.R	N	38.98	35.57	Carbamidomethylation; Carbamidomethylation (DHKE X@N-term)
	P01385	K.C(+57.02)N(-17.03)PFPVRPR.R	N	38.11	39.31	Carbamidomethylation; Ammonia-loss (N)
	P01385	N.PQTC(+57.02)PPGENVC(+57.02)FTR.T	N	37.11	34.81	Carbamidomethylation
	P01385	K.C(+57.02)NPFPVRPR.R	N	34.49	29.6	Carbamidomethylation
	P01385	K.C(+58.01)NPFPVRPR.R	N	32.76	35.05	Carboxymethyl
	P01385	R.TWCD(+57.02)AFC(+57.02)SSR.G	N	30.39	81.32	Carbamidomethylation (DHKE X@N-term); Carbamidomethylation
	P01385	C.PPGENVC(+57.02)FTR.T	N	28.54	37.24	Carbamidomethylation
	P01385	R.TWC(+57.02)DAFC(+57.02)SSR.G	N	27.91	115.65	Carbamidomethylation
	P01385	K.S(+57.02)YNEVK.C	Y	26.84	20.08	Carbamidomethylation (DHKE X@N-term)
	P01385	K.C(+57.02)C(+57.02)STDK.C	N	25.3	5.06	Carbamidomethylation
	P01385	S.Y(+135.98)NEVKC(+57.02)C(+57.02)STDK.C	Y	24.55	5	Sulfonation of N-terminus; Carbamidomethylation
	P01385	K.C(+57.02)N(+.98)PFPVRPR.R	N	23.61	29.75	Carbamidomethylation; Deamidation (NQ)
	P01385	VIC(+57.02)YR.G	Y	23.56	22.66	Carbamidomethylation
	P01385	C.PPGEN(+.98)VC(+57.02)FTR.T	N	23.33	38.05	Deamidation (NQ); Carbamidomethylation
	P01385	N.PFPVRPR.R	N	22.47	30.16
	P01385	R.TWC(+57.02)D(+57.02)AFCSSR.G	N	21.04	102.71	Carbamidomethylation; Carbamidomethylation (DHKE X@N-term)
3FTx-Aca-27 OS=Acanthophis wellsi OX=239747 PE=2 SV=1	R4G2D9	K.VVELGC(+57.02)AATC(+57.02)PIPK.S	Y	56.05	39.43	Carbamidomethylation
	R4G2D9	K.C(+57.02)(+57.02)NPFPVRPR.R	N	38.98	35.57	Carbamidomethylation; Carbamidomethylation (DHKE X@N-term)
	R4G2D9	K.S(+57.02)YQDVK.C	Y	38.21	19.2	Carbamidomethylation (DHKE X@N-term)
	R4G2D9	K.C(+57.02)N(-17.03)PFPVRPR.R	N	38.11	39.31	Carbamidomethylation; Ammonia-loss (N)
	R4G2D9	N.PQTC(+57.02)PPGENVC(+57.02)FTR.T	N	37.11	34.81	Carbamidomethylation
	R4G2D9	K.SYQ(+.98)DVK.C	Y	35.56	19.73	Deamidation (NQ)
	R4G2D9	K.C(+57.02)NPFPVRPR.R	N	34.49	29.6	Carbamidomethylation
	R4G2D9	K.C(+58.01)NPFPVRPR.R	N	32.76	35.05	Carboxymethyl
	R4G2D9	C.AAT(-18.01)C(+57.02)PIPK.S	Y	32.66	23.42	Dehydration; Carbamidomethylation
	R4G2D9	R.TWCD(+57.02)AFC(+57.02)SSR.G	N	30.39	81.32	Carbamidomethylation (DHKE X@N-term); Carbamidomethylation
	R4G2D9	C.PPGENVC(+57.02)FTR.T	N	28.54	37.24	Carbamidomethylation
	R4G2D9	R.TWC(+57.02)DAFC(+57.02)SSR.G	N	27.91	115.65	Carbamidomethylation
	R4G2D9	K.SYQDVK.C	Y	27.41	18.73
	R4G2D9	L.GCAATC(+57.02)PIPK.S	Y	25.34	25.78	Carbamidomethylation
	R4G2D9	A.T(+43.01)C(+57.02)PIPKSYQDVK.C	Y	25.33	17.62	Carbamylation; Carbamidomethylation
	R4G2D9	K.C(+57.02)C(+57.02)STDK.C	N	25.3	5.06	Carbamidomethylation
	R4G2D9	A.TC(+57.02)PIPK(+42.01)SYQDVK.C	Y	23.88	17.79	Carbamidomethylation; Acetylation (K)
	R4G2D9	K.C(+57.02)N(+.98)PFPVRPR.R	N	23.61	29.75	Carbamidomethylation; Deamidation (NQ)
	R4G2D9	G.C(+57.02)AATC(+57.02)PIPK.S	Y	23.6	25.54	Carbamidomethylation
	R4G2D9	C.PPGEN(+.98)VC(+57.02)FTR.T	N	23.33	38.05	Deamidation (NQ); Carbamidomethylation
	R4G2D9	N.PFPVRPR.R	N	22.47	30.16
	R4G2D9	R.TWC(+57.02)D(+57.02)AFCSSR.G	N	21.04	102.71	Carbamidomethylation; Carbamidomethylation (DHKE X@N-term)
peak 9
Description	Accession	Peptide	Unique	-10lgP	RT	PTM
3FTx-Aca-108 OS=Acanthophis wellsi OX=239747 PE=2 SV=1	R4G2P2	R.GC(+57.02)GC(+57.02)PH(sub N)VKPGVR.L	Y	50.41	18.92	Carbamidomethylation; Mutation
	R4G2P2	K.TIITC(+57.02)AFGVSSC(+57.02)FK.K	Y	38.9	52.79	Carbamidomethylation
	R4G2P2	Y.NHP(+15.99)LLQDK.T	Y	37.85	28.78	Hydroxylation
	R4G2P2	K.TN(sub I)ITC(+57.02)AFGVSSC(+57.02)FK.K	Y	35.53	52.86	Carbamidomethylation; Mutation
	R4G2P2	C.AFGVSSC(+57.02)FK(+15.99).K	Y	30.66	31.79	Carbamidomethylation; Hydroxylation
	R4G2P2	C.GC(+57.02)PH(sub N)VKPGVR.L	Y	26.94	18.86	Carbamidomethylation; Mutation
	R4G2P2	N.HP(+15.99)LLQDK.T	Y	26.27	29.44	Hydroxylation
	R4G2P2	R.LTC(+57.02)C(+57.02)K.T	N	24.2	5.29	Carbamidomethylation
	R4G2P2	K.TIITC(+57.02)AF.G	Y	19.47	48.23	Carbamidomethylation
Alpha-elapitoxin-Aa2b OS=Acanthophis antarcticus OX=8605 PE=1 SV=1	P01385	K.C(+57.02)N(-17.03)PFPVRPR.R	N	49.68	39.98	Carbamidomethylation; Ammonia-loss (N)
	P01385	R.T(+57.02)WC(+57.02)DAFC(+57.02)SSR.G	N	49.2	38.33	Carbamidomethylation (DHKE X@N-term); Carbamidomethylation
	P01385	R.TWC(+57.02)DAFC(+57.02)SSR.G	N	46.81	40.77	Carbamidomethylation
	P01385	K.V(+57.02)VELGC(+57.02)AATC(+57.02)PIVK(-.98).S	Y	39.93	44.28	Carbamidomethylation (DHKE X@N-term); Carbamidomethylation; Amidation
	P01385	V(+57.02)IC(+57.02)YR.G	Y	39.06	28.33	Carbamidomethylation (DHKE X@N-term); Carbamidomethylation
	P01385	K.C(+57.02)NPFPVRPR.R	N	38.16	30.32	Carbamidomethylation
	P01385	K.C(+57.02)N(+.98)PFPVRPR.R	N	34.13	30.9	Carbamidomethylation; Deamidation (NQ)
	P01385	R.T(+57.02)WCDAFC(+57.02)SSR.G	N	32.67	112.98	Carbamidomethylation (DHKE X@N-term); Carbamidomethylation
	P01385	R.TWC(+57.02)DAFC(+57.02)SS(+79.97)RGK(+43.01).V	N	27.41	46.88	Carbamidomethylation; Phosphorylation (STY); Carbamylation
	P01385	N.PFPVRPR.R	N	27.29	30.67
	P01385	C.PPGENVC(+57.02)FTR.T	N	25.83	36.76	Carbamidomethylation
	P01385	K.C(+57.02)N(+.98)PFPVR.P	N	25.23	33.26	Carbamidomethylation; Deamidation (NQ)
	P01385	C.NPFPVRPR.R	N	20.94	31.14
	P01385	K.VVE(+21.98)LGC(+57.02).A	N	19.75	32.28	Sodium adduct; Carbamidomethylation
	P01385	K.VVELGC(+57.02).A	N	17.25	32.09	Carbamidomethylation
	P01385	R.TWC(+57.02)DAF.C	N	16.67	46.63	Carbamidomethylation
KP-Aca-8 OS=Acanthophis wellsi OX=239747 PE=2 SV=1	R4G2D6	K.T(+57.02)IDEC(+57.02)KR.I	N	47.95	16.82	Carbamidomethylation (DHKE X@N-term); Carbamidomethylation
	R4G2D6	H.FC(+57.02)HLPHDTGPC(+57.02)K.G	N	39.34	25.78	Carbamidomethylation
	R4G2D6	K.TIDEC(+57.02)KR.I	N	37.96	6.02	Carbamidomethylation
	R4G2D6	K.TIDE(+57.02)CKR.I	N	34.34	8.25	Carbamidomethylation (DHKE X@N-term)
	R4G2D6	F.C(+57.02)HLPHDTGPC(+57.02)K.G	N	33.74	19.68	Carbamidomethylation
	R4G2D6	K.TIDECK(+57.02)R.I	N	31.97	7.26	Carbamidomethylation (DHKE X@N-term)
	R4G2D6	C.HLPHDTGPC(+57.02)K.G	N	30.66	18.22	Carbamidomethylation
	R4G2D6	N.AN(+.98)NFK.T	N	30.29	11.34	Deamidation (NQ)
	R4G2D6	K.N(sub D)RPHFC(+57.02).H	N	27.2	18.57	Carbamidomethylation; Mutation
	R4G2D6	K.TN(sub I)DEC(+57.02)KR.I	N	25.72	6.17	Carbamidomethylation; Mutation
	R4G2D6	I.DEC(+57.02)KR.I	N	22.02	12.85	Carbamidomethylation
	R4G2D6	Q.FIYGGC(+57.02).R	N	20.12	37.78	Carbamidomethylation
	R4G2D6	K.GM(+15.99)FPAFY.Y	Y	18.92	52.55	Oxidation (M)
	R4G2D6	M.FPAFY.Y	N	18.19	42.51
	R4G2D6	K.GMFPAFY.Y	Y	17.67	59.83
	R4G2D6	K.TIDEC(+57.02).K	N	15.12	18.4	Carbamidomethylation
Kunitz-type serine protease inhibitor superbin-2 OS=Austrelaps superbus OX=29156 PE=2 SV=1	B5KL39	K.FIYGGC(+57.02)EGNANN(+.98)FK.T	N	49.08	38.82	Carbamidomethylation; Deamidation (NQ)
	B5KL39	K.FIYGGC(+57.02)EGNAN(+.98)NFK.T	N	49.04	39.38	Carbamidomethylation; Deamidation (NQ)
	B5KL39	K.T(+57.02)IDEC(+57.02)KR.T	N	47.95	16.82	Carbamidomethylation (DHKE X@N-term); Carbamidomethylation
	B5KL39	K.FIYGGC(+57.02)EGNANNFK.T	N	45.23	39.31	Carbamidomethylation
	B5KL39	K.TIDEC(+57.02)KR.T	N	37.96	6.02	Carbamidomethylation
	B5KL39	K.TIDE(+57.02)CKR.T	N	34.34	8.25	Carbamidomethylation (DHKE X@N-term)
	B5KL39	K.TIDECK(+57.02)R.T	N	31.97	7.26	Carbamidomethylation (DHKE X@N-term)
	B5KL39	N.AN(+.98)NFK.T	N	30.29	11.34	Deamidation (NQ)
	B5KL39	Y.Y(+57.02)HPVHR.T	N	30.16	15.95	Carbamidomethylation (DHKE X@N-term)
	B5KL39	G.G(+57.02)C(+57.02)EGNANNFK.T	N	29.1	17.99	Carbamidomethylation (DHKE X@N-term); Carbamidomethylation
	B5KL39	C.EQ(sub L)PADTGPC(+57.02)K.A	Y	25.87	25.43	Carbamidomethylation; Mutation
	B5KL39	K.TN(sub I)DEC(+57.02)KR.T	N	25.72	6.17	Carbamidomethylation; Mutation
	B5KL39	K.FIYGGC(+57.02)EGN(-.98).A	N	25.31	35.04	Carbamidomethylation; Amidation
	B5KL39	C.E(+14.02)LPADTGPC(+57.02)K.A	Y	25.24	25.84	Methyl ester; Carbamidomethylation
	B5KL39	I.DEC(+57.02)KR.T	N	22.02	12.85	Carbamidomethylation
	B5KL39	K.FIYGGC(+57.02).E	N	20.12	37.78	Carbamidomethylation
	B5KL39	Y.YHPVHR.T	N	17.47	5.06
	B5KL39	K.TIDEC(+57.02).K	N	15.12	18.4	Carbamidomethylation
peak 10
Description	Accession	Peptide	Unique	-10lgP	RT	PTM
Alpha-elapitoxin-Aa2b OS=Acanthophis antarcticus OX=8605 PE=1 SV=1	P01385	R.TWC(+57.02)DAFC(+57.02)SSR.G	N	47.6	41.67	Carbamidomethylation
	P01385	K.C(+57.02)N(-17.03)PFPVRPR.R	N	40.62	41.22	Carbamidomethylation; Ammonia-loss (N)
	P01385	K.C(+57.02)NPFPVRPR.R	N	36.22	31.36	Carbamidomethylation
	P01385	V(+57.02)IC(+57.02)YR.G	Y	32.32	28.5	Carbamidomethylation (DHKE X@N-term); Carbamidomethylation
	P01385	Q.A(sub T)C(+57.02)PPGENVC(+57.02)FTR.T	N	28.5	37.41	Carbamidomethylation; Mutation
	P01385	R.TWC(+57.02)DAFC(+57.02)SS(+79.97)RGK(+43.01).V	N	28.35	47.16	Carbamidomethylation; Phosphorylation (STY); Carbamylation
	P01385	R.TWC(+57.02)DAFC(+57.02)SS(-2.02)R.G	N	27.73	40.79	Carbamidomethylation; 2-amino-3-oxo-butanoic_acid
	P01385	K.C(+57.02)N(+.98)PFPVRPR.R	N	27.62	31.84	Carbamidomethylation; Deamidation (NQ)
	P01385	VIC(+57.02)YR.G	Y	25.39	23	Carbamidomethylation
	P01385	R.GYNNPQTC(+57.02)PPGENVC(+57.02)F.T	N	21.48	42.78	Carbamidomethylation
KP-Aca-1 OS=Acanthophis wellsi OX=239747 PE=2 SV=1	R4FI64	K.T(+57.02)IDEC(+57.02)KR.T	N	42.93	16.75	Carbamidomethylation (DHKE X@N-term); Carbamidomethylation
	R4FI64	K.TIDEC(+57.02)KR.T	N	37.89	5.56	Carbamidomethylation
	R4FI64	K.TIDE(+57.02)CKR.T	N	36.35	6.05	Carbamidomethylation (DHKE X@N-term)
	R4FI64	Y.GGC(+57.02)EGNANNFK.T	N	32.74	19.92	Carbamidomethylation
	R4FI64	F.YYHPVHR.K	N	28.51	17.08
	R4FI64	C.HLPADTGPC(+57.02)K.A	Y	26.99	21.78	Carbamidomethylation
	R4FI64	K.TIDEC(+57.02)K.R	N	26.44	15.76	Carbamidomethylation
	R4FI64	Y.YHPVHR.K	N	26.08	5.41
	R4FI64	F.Y(+57.02)YHPVHR.K	N	24.48	21.84	Carbamidomethylation (DHKE X@N-term)
	R4FI64	N.NC(sub F)KTIDEC(+57.02)KR.T	N	22.12	5.88	Carbamidomethylation; Mutation
Basic phospholipase A2 acanthin-2 OS=Acanthophis antarcticus OX=8605 PE=1 SV=1	P81237	K.SAC(+57.02)EGFVC(+57.02)DC(+57.02)DAAAAK.C	Y	63.32	34.05	Carbamidomethylation
	P81237	R.C(+57.02)C(+57.02)Q(+.98)IHD(-18.01)NC(+57.02)YGEAEK.K	N	47.93	32.15	Carbamidomethylation; Deamidation (NQ); Dehydration
	P81237	T.P(+57.02)VDELDR.C	N	39.45	33.19	Carbamidomethylation (DHKE, X@N-term)
	P81237	S.A(+88.00)C(+57.02)EGFVC(+57.02)DC(+57.02)DAAAAK.C	Y	35.54	33.74	3-sulfanylpropanoyl; Carbamidomethylation
	P81237	Y.SWEC(+57.02)ANDVPVC(+57.02)NSK.S	Y	33.10	36.25	Carbamidomethylation
	P81237	L.YQFGGM(-48.00)IQC(+57.02)ANK.G	Y	29.01	35.95	Dethiomethyl; Carbamidomethylation
	P81237	K.NNIGIGSK.T	N	28.97	23.80
	P81237	T.PVDELDR.C	N	28.01	25.83
	P81237	E.C(+57.02)ANDVPVC(+57.02)NSK(+14.02).S	N	26.68	27.00	Carbamidomethylation; Methyl ester
	P81237	K.APYNK.N	N	23.85	5.24
	P81237	K.NNIGIGSKTR.C	N	20.86	20.89
peak 11
Description	Accession	Peptide	Unique	-10lgP	RT	PTM
Basic phospholipase A2 acanthin-2 OS=Acanthophis antarcticus OX=8605 PE=1 SV=1	P81237	K.SAC(+57.02)EGFVC(+57.02)DC(+57.02)DAAAAK.C	Y	62.04	33.19	Carbamidomethylation
	P81237	NLYQFGGMIQC(+57.02)ANK.G	Y	48	47.29	Carbamidomethylation
	P81237	N(+57.02)LYQFGGMIQC(+57.02)ANK.G	Y	46.74	51.83	Carbamidomethylation (DHKE X@N-term); Carbamidomethylation
	P81237	R.C(+57.02)C(+57.02)QIHDNC(+57.02)YGEAEK.K	N	46.68	23.91	Carbamidomethylation
	P81237	Y.SWEC(+57.02)ANDVPVC(+57.02)NSK.S	Y	42.75	35.45	Carbamidomethylation
	P81237	F.VC(+57.02)DC(+57.02)DAAAAK.C	N	40.72	18.23	Carbamidomethylation
	P81237	R.C(+57.02)C(+57.02)QIHD(-18.01)N.C	N	37.74	14.93	Carbamidomethylation; Dehydration
	P81237	K.N(+.98)NIGIGSK.T	N	37.34	27.57	Deamidation (NQ)
	P81237	NLYQ(+.98)FGGMIQC(+57.02)ANK.G	Y	36.6	48.12	Deamidation (NQ); Carbamidomethylation
	P81237	R.C(+43.01)C(+57.02)QIHDNC(+57.02)YGEAEK.K	N	36.44	31.78	Carbamylation; Carbamidomethylation
	P81237	R.C(+57.02)C(+57.02)QIHDN(-18.01).C	N	33.6	15.16	Carbamidomethylation; Dehydration
	P81237	R.C(+57.02)C(+57.02)Q(+.98)IHD(-18.01)NC(+57.02)YGEAEK.K	N	33.18	31.66	Carbamidomethylation; Deamidation (NQ); Dehydration
	P81237	NLYQFGGM(-48.00)IQC(+57.02)ANK.G	Y	31.38	34.21	Dethiomethyl; Carbamidomethylation
	P81237	Y.NKNNIGIGSK.T	N	30.96	19.38
	P81237	R.C(+57.02)C(+57.02)QIHDN.C	N	29.18	15.8	Carbamidomethylation
	P81237	K.APYN(+.98)K.N	N	28.6	14.75	Deamidation (NQ)
	P81237	K.APYNKNNIGIGSK.T	N	27.97	26.05
	P81237	A.C(+57.02)(+42.01)EGFVC(+57.02)DC(+57.02)DAAAAK.C	Y	24.47	40.29	Carbamidomethylation; Acetylation (N-term)
	P81237	I.GIGSK.T	Y	23.98	22.05
	P81237	N.IGIGSK.T	N	23.57	22.34
	P81237	P.YNKNNIGIGSK.T	N	23.07	26.63
	P81237	W.EC(+57.02)ANDVPVC(+57.02)NSK.S	Y	22.85	25.1	Carbamidomethylation
	P81237	V.PVC(+57.02)NSK.S	N	20.64	36.64	Carbamidomethylation
	P81237	K.APYNK.N	N	20.45	5.87
	P81237	V.NYGC(+57.02)Y.C	N	18.22	59.78	Carbamidomethylation
	P81237	H.D(+104.03)NC(+57.02)YGEAEK.K	N	16.63	23.74	Benzoyl; Carbamidomethylation
3FTx-Aca-53 OS=Acanthophis wellsi OX=239747 PE=2 SV=1	R4FI75	K.VIELGC(+57.02)AATC(+57.02)PPAEPK.K	N	49.18	39.84	Carbamidomethylation
	R4FI75	K.TWC(+57.02)DAFC(+57.02)SIR.G	N	37.93	48.87	Carbamidomethylation
	R4FI75	K.SEPC(+57.02)PPGQDLC(+57.02)YTK.T	Y	30.15	33.92	Carbamidomethylation
	R4FI75	K.TPYVK.S	N	23.91	19.68
	R4FI75	K.VIE(+57.02)LGCAATC(+57.02)PPAEPK.K	N	22.37	40.08	Carbamidomethylation (DHKE X@N-term); Carbamidomethylation
	R4FI75	C.C(+57.02)STDNC(+57.02)NTHP	N	21.72	16.56	Carbamidomethylation
	R4FI75	C.PPAEPK.K	N	20.51	39.78
	R4FI75	G.Q(+57.02)DLC(+57.02)YTK.T	Y	20.29	24.33	Carbamidomethylation (DHKE X@N-term); Carbamidomethylation
peak 12
Description	Accession	Peptide	Unique	-10lgP	RT	PTM
PLA2-Aca-38 OS=Acanthophis wellsi OX=239747 PE=2 SV=1	R4G7E3	C.FAQNPYNNANWNINTK.T	Y	61.99	42.49
	R4G7E3	R.C(+57.02)C(+57.02)KIHDDC(+57.02)YAEAEK.R	Y	60.18	26.77	Carbamidomethylation
	R4G7E3	R.FVC(+57.02)AC(+57.02)DSR.A	Y	50.93	23.65	Carbamidomethylation
	R4G7E3	K.C(+57.02)YGSGPS(sub Y)C(+57.02)NSK.T	Y	41.55	18.03	Carbamidomethylation; Mutation
	R4G7E3	R.C(+42.01)C(+57.02)KIHDDC(+57.02)YAEAEK.R	Y	37.93	34.47	Acetylation (N-term); Carbamidomethylation
	R4G7E3	L.N(+57.02)LLQFGF.M	N	35.88	68.83	Carbamidomethylation (DHKE X@N-term)
	R4G7E3	Y.NNANWNINTK.T	Y	35.17	30.56
	R4G7E3	I.HDDC(+57.02)YAEAEK.R	Y	34.46	29.76	Carbamidomethylation
	R4G7E3	R.F(+57.02)VC(+57.02)AC(+57.02)DSR.A	Y	30.93	30.13	Carbamidomethylation (DHKE X@N-term); Carbamidomethylation
	R4G7E3	Y.MDYGC(+57.02)YC(+57.02)GK.G	N	29.71	30.07	Carbamidomethylation
	R4G7E3	D.D(+162.05)C(+57.02)YAEAEKR.Y	Y	29.57	25.47	Hexose; Carbamidomethylation
	R4G7E3	W.NINTK.T	N	28.88	5.12
	R4G7E3	L.NLLQFGFM(-48.00)IR.C	N	28.38	52.86	Dethiomethyl
	R4G7E3	C.YGSGPS(sub Y)C(+57.02)NSK.T	Y	27.83	15.64	Carbamidomethylation; Mutation
	R4G7E3	H.D(+42.01)(+57.02)DC(+57.02)YAEAEK.R	Y	27.44	27.08	Acetylation (N-term); Carbamidomethylation (DHKE X@N-term); Carbamidomethylation
	R4G7E3	L.NLLQFGF.M	N	24.29	63.78
	R4G7E3	K.C(+57.02)YGSGPS(sub Y).C	Y	23.36	18.97	Carbamidomethylation; Mutation
	R4G7E3	R.YGC(+57.02)YPY.W	Y	21.15	35.48	Carbamidomethylation
peak 13
Description	Accession	Peptide	Unique	-10lgP	RT	PTM
Basic phospholipase A2 acanthin-2 OS=Acanthophis antarcticus OX=8605 PE=1 SV=1	P81237	K.SAC(+57.02)EGFVC(+57.02)DC(+57.02)DAAAAK.C	Y	64.98	33.88	Carbamidomethylation
	P81237	Y.SWEC(+57.02)ANDVPVC(+57.02)NSK.S	Y	36.56	36.13	Carbamidomethylation
	P81237	K.C(+57.02)FAKAPYNK.N	N	35.04	24.69	Carbamidomethylation
	P81237	F.VC(+57.02)DC(+57.02)DAAAAK.C	N	32.86	18.36	Carbamidomethylation
	P81237	T.PVDELDR.C	N	32.65	25.74
	P81237	K.NNIGIGSK.T	N	28.53	24.03
	P81237	R.C(+57.02)C(+57.02)QIHDN.C	N	24.67	15.74	Carbamidomethylation
	P81237	K.APYNK.N	N	23.93	5.53
	P81237	N.IGIGSK.T	N	21.71	23.74
	P81237	Y.NKNNIGIGSK.T	N	20.88	19.85
	P81237	V.PVC(+57.02)NSK.S	N	20.43	35.97	Carbamidomethylation
peak 14
Description	Accession	Peptide	Unique	-10lgP	RT	PTM
Venom nerve growth factor 3 OS=Notechis scutatus scutatus OX=70142 PE=2 SV=1	Q3HXY5	R.NPNPNPVQS(-18.01)E(+14.02)C(+57.02)R.G	Y	47.85	26.65	Dehydration; Methyl ester; Carbamidomethylation
	Q3HXY5	D.EQ(+.98)SVEFLDNEDTLNR.N	N	39.56	46.11	Deamidation (NQ)
	Q3HXY5	K.QY(-18.01)FFETK.C	N	35.09	40.61	Dehydration
	Q3HXY5	V.EFLDNEDTLNR.N	N	34.36	40.85
	Q3HXY5	L.DNEDTLNR.N	N	32.67	20.85
peak 15
Description	Accession	Peptide	Unique	-10lgP	RT	PTM
PLA2-Aca-34 OS=Acanthophis wellsi OX=239747 PE=2 SV=1	R4G2D4	R.C(+57.02)C(+57.02)Q(+.98)T(-18.01)HDNC(+57.02)YAEAGK.L	Y	59.36	26.58	Carbamidomethylation; Deamidation (NQ); Dehydration
	R4G2D4	R.QLTC(+57.02)NDNNDEC(+57.02)K.A	Y	53.57	19.63	Carbamidomethylation
	R4G2D4	R.Q(+.98)LTC(+57.02)NDNNDEC(+57.02)K.A	Y	52.61	19.72	Deamidation (NQ); Carbamidomethylation
	R4G2D4	K.AFIC(+57.02)NCD(+57.02)R.T	Y	41.07	28.8	Carbamidomethylation; Carbamidomethylation (DHKE X@N-term)
	R4G2D4	K.AFIC(+57.02)NC(+57.02)DR.T	Y	37.41	28.56	Carbamidomethylation
	R4G2D4	Y.C(+57.02)GPGGSGTPM(+15.99)DELDR.C	Y	35.41	30.48	Carbamidomethylation; Oxidation (M)
	R4G2D4	Y.SC(+57.02)IER.Q	N	33.01	14.58	Carbamidomethylation
Nerve growth factor beta polypeptide (Fragment) OS=Notechis scutatus OX=8663 GN=NGFB PE=3 SV=1	B8QCK0	R.NPNPNPVQS(-18.01)E(+14.02)C(+57.02)R.G	Y	52.66	26.67	Dehydration; Methyl ester; Carbamidomethylation
	B8QCK0	D.EQSVEFLDNEDTLNR.N	Y	44.45	46.18
	B8QCK0	D.EQ(+.98)SVEFLDNEDTLNR.N	Y	43.33	46	Deamidation (NQ)
	B8QCK0	K.QY(-18.01)FFETK.C	Y	42.87	40.83	Dehydration
	B8QCK0	V.EFLDNEDTLNR.N	Y	29	40.65
	B8QCK0	R.GIDSR.L	Y	22.38	5.59
	B8QCK0	K.QYFFETK.C	Y	21.24	40.52
peak 16
Description	Accession	Peptide	Unique	-10lgP	RT	PTM
PLA2-Aca-34 OS=Acanthophis wellsi OX=239747 PE=2 SV=1	R4G2D4	R.C(+57.02)C(+57.02)Q(+.98)T(-18.01)HDNC(+57.02)YAEAGK.L	N	70.39	26.69	Carbamidomethylation; Deamidation (NQ); Dehydration
	R4G2D4	R.Q(-17.03)LTC(+57.02)NDNNDEC(+57.02)K.A	Y	65.27	28.01	Pyro-glu from Q; Carbamidomethylation
	R4G2D4	R.QLTC(+57.02)NDNNDEC(+57.02)K(-2.02).A	Y	59.72	19.24	Carbamidomethylation; 2-amino-3-oxo-butanoic_acid
	R4G2D4	D.NC(+57.02)Y(+31.99)AEAGKLPAC(+57.02)K.A	N	57.41	33.98	Carbamidomethylation; Dihydroxy
	R4G2D4	Y.NDLNYNIDTTEHC(+57.02)Q	Y	56.26	36.58	Carbamidomethylation
	R4G2D4	Y.NDLNYN(+.98)IDTTEHC(+57.02)Q	Y	55.89	36.94	Deamidation (NQ); Carbamidomethylation
	R4G2D4	R.QLTC(+57.02)NDNNDEC(+57.02)K.A	Y	55.18	19.53	Carbamidomethylation
	R4G2D4	K.A(+57.02)FIC(+57.02)NC(+57.02)DR.T	N	54.52	29.15	Carbamidomethylation (DHKE X@N-term); Carbamidomethylation
	R4G2D4	R.Q(+57.02)LTC(+57.02)NDNNDEC(+57.02)K.A	Y	54.05	20.64	Carbamidomethylation (DHKE X@N-term); Carbamidomethylation
	R4G2D4	A.S(+14.02)IPVPSLNFEQFGN.M	Y	52.76	65.49	Methylation
	R4G2D4	R.QLTC(+57.02)N(+.98)DNNDEC(+57.02)K.A	Y	51.19	21.75	Carbamidomethylation; Deamidation (NQ)
	R4G2D4	Y.C(+57.02)GPGGSGTPMDELDR.C	Y	50.71	38.93	Carbamidomethylation
	R4G2D4	K.L(+57.02)PAC(+57.02)K.A	N	49.79	17.14	Carbamidomethylation (DHKE X@N-term); Carbamidomethylation
	R4G2D4	R.Q(+.98)LTC(+57.02)NDNNDEC(+57.02)K.A	Y	49.7	19.47	Deamidation (NQ); Carbamidomethylation
	R4G2D4	A.SIPL(sub V)PSLNFEQFGN.M	Y	48.55	65.37	Mutation
	R4G2D4	K.AFIC(+57.02)N(+.98)C(+57.02)DR.T	N	47.79	31.4	Carbamidomethylation; Deamidation (NQ)
	R4G2D4	N.D(+57.02)E(+14.02)C(+57.02)KAFIC(+57.02)NC(+57.02)DR.T	N	45.56	34.64	Carbamidomethylation (DHKE X@N-term); Methyl ester; Carbamidomethylation
	R4G2D4	Y.C(+57.02)GPGGSGTPM(+15.99)DELDR.C	Y	45.38	29.77	Carbamidomethylation; Oxidation (M)
	R4G2D4	A.ASIPL(sub V)PSLNFEQFGN.M	Y	43.56	65.75	Mutation
	R4G2D4	K.AFIC(+57.02)NC(+57.02)DR.T	N	42.43	28.3	Carbamidomethylation
	R4G2D4	D.N(+29.04)C(+57.02)YAEAGKLPAC(+57.02)K.A	N	42.13	33.92	Deamidation followed by esterification with ethanol; Carbamidomethylation
	R4G2D4	K.AFIC(+57.02)NCD(+57.02)R.T	N	39.9	29	Carbamidomethylation; Carbamidomethylation (DHKE X@N-term)
	R4G2D4	C.Y(+226.08)AEAGKLPAC(+57.02)K.A	N	39.27	35.72	Biotinylation; Carbamidomethylation
	R4G2D4	D.LN(+162.05)YNIDTTEHC(+57.02)Q	Y	37.78	48.6	Hexose (NSY); Carbamidomethylation
	R4G2D4	Y.SC(+57.02)IER.Q	N	36.91	23.91	Carbamidomethylation
	R4G2D4	A.SIP(+13.98)VPSLNFEQFGNMIQC(+57.02).T	Y	35.84	71.06	Proline oxidation to pyroglutamic acid; Carbamidomethylation
	R4G2D4	Y.C(+57.02)GPGGSGTPM(-48.00)DELDR.C	Y	35.13	25.2	Carbamidomethylation; Dethiomethyl
	R4G2D4	D.N(+30.01)C(+57.02)YAEAGKLPAC(+57.02)K.A	N	35.07	34.04	Hydroxymethyl; Carbamidomethylation
	R4G2D4	Y.NIDTTEHC(+57.02)Q	Y	34.76	20.52	Carbamidomethylation
	R4G2D4	R.C(+57.02)C(+57.02)QTHDNC(+57.02)Y.A	N	30.99	17.95	Carbamidomethylation
	R4G2D4	N.DLY(sub N)YNIDTTEHC(+57.02)Q	Y	30.36	48.78	Carbamidomethylation; Mutation
	R4G2D4	H.DNC(+57.02)YAEAGK.L	N	29.03	20.35	Carbamidomethylation
	R4G2D4	K.LPAC(+57.02)K.A	N	28.59	16.61	Carbamidomethylation
	R4G2D4	Y.SYSC(+57.02)IER.Q	N	26.47	24.08	Carbamidomethylation
	R4G2D4	F.IC(+57.02)NC(+57.02)DR.T	N	23.77	28.36	Carbamidomethylation
	R4G2D4	N.IDTTEHC(+57.02)Q	Y	22.91	19	Carbamidomethylation
	R4G2D4	I.C(+57.02)NC(+57.02)DR.T	N	21.71	28.42	Carbamidomethylation
peak 17/18
Description	Accession	Peptide	Unique	-10lgP	RT	PTM
Cysteine-rich venom protein OS=Drysdalia coronoides OX=66186 PE=1 SV=1	F8J2D4	K.YLYVC(+57.02)QYC(+57.02)PAGNIR.G	N	49.74	44.46	Carbamidomethylation
	F8J2D4	R.C(+57.02)TFAHSPPHTR.T	Y	37.37	21.23	Carbamidomethylation
	F8J2D4	K.SH(+57.02)LLGC(+57.02)ASAK.C	N	37.32	26.2	Carbamidomethylation (DHKE X@N-term); Carbamidomethylation
	F8J2D4	K.SHLLGC(+57.02)ASAK.C	N	36.96	22.49	Carbamidomethylation
	F8J2D4	N.GLC(+57.02)TNPC(+57.02)K.Y	N	34.08	22.84	Carbamidomethylation
	F8J2D4	Y.VC(+57.02)QYC(+57.02)PAGNIR.G	N	28.46	30.18	Carbamidomethylation
	F8J2D4	W.SGVVQAWYDEVK.K	N	26.31	47.76
	F8J2D4	R.C(+57.02)TFAHSPR(sub P).H	N	26	20.82	Carbamidomethylation; Mutation
	F8J2D4	K.EIVDK.H	N	25.51	18.17
	F8J2D4	R.GSIATPYK.S	N	24.46	27.11
	F8J2D4	R.SVKPTAR.N	N	24.27	5.36
	F8J2D4	K.E(-18.01)IVDK.H	N	23.43	17.83	Pyro-glu from E
	F8J2D4	Y.VC(+57.02)Q(+.98)YC(+57.02)PAGNIR.G	N	23.25	30.37	Carbamidomethylation; Deamidation (NQ)
peak 19
Description	Accession	Peptide	Unique	-10lgP	RT	PTM
SVMP-Aca-4 OS=Acanthophis wellsi OX=239747 PE=2 SV=1	R4G2D3	R.C(+57.02)IC(+57.02)VDGPDYR.M	Y	53.6	34.26	Carbamidomethylation
	R4G2D3	R.C(+58.01)IC(+57.02)VDGPDYR.M	Y	47.3	34.08	Carboxymethyl; Carbamidomethylation
	R4G2D3	R.A(+57.02)YVGTLC(+57.02)SPEK.S	Y	46.8	33.53	Carbamidomethylation (DHKE X@N-term); Carbamidomethylation
	R4G2D3	R.AYVGTLC(+57.02)SPEK.S	Y	44.2	32.8	Carbamidomethylation
	R4G2D3	K.ISQLTNTPEQDR.Y	N	40.82	28.91
	R4G2D3	N.IEPEA(sub V)AVTLTSFGK.W	Y	37.04	49.79	Mutation
	R4G2D3	K.C(+57.02)GTLYC(+57.02)K.R	Y	35.72	22.78	Carbamidomethylation
	R4G2D3	K.D(+57.02)CSFC(+57.02)R.M	Y	34.89	22.97	Carbamidomethylation (DHKE X@N-term); Carbamidomethylation
	R4G2D3	K.SVAVIQDYSKR.T	N	33.97	32.14
	R4G2D3	R.NGHPC(+57.02)QNNQGY.C	N	32.64	16.98	Carbamidomethylation
	R4G2D3	V.AVIQDYSKR.T	N	31.64	31.96
	R4G2D3	K.SVAVIQDYSK.R	N	31.27	34.87
	R4G2D3	L.T(+57.02)NTPEQDR.Y	N	29.98	15.23	Carbamidomethylation (DHKE X@N-term)
	R4G2D3	R.M(+15.99)VEPGTK.C	N	28.93	15.58	Oxidation (M)
	R4G2D3	K.V(+57.02)CINR.Q	N	28.31	19.61	Carbamidomethylation (DHKE X@N-term)
	R4G2D3	R.IPC(+57.02)AAK.D	N	28.3	18.23	Carbamidomethylation
	R4G2D3	C.T(+225.09)GQSAEC(+57.02)PTDSFQR.N	N	27.52	41.79	Iminobiotinylation; Carbamidomethylation
	R4G2D3	K.SVAVIQD(-15.99)Y.S	N	25.81	46.84	Deoxy
	R4G2D3	N.YSSNR.D	N	25.29	5.06
	R4G2D3	R.ETVLLPR.R	N	25.22	36.39
peak 20
Description	Accession	Peptide	Unique	-10lgP	RT	PTM
Snake venom 5'-nucleotidase (Fragment) OS=Naja atra OX=8656 PE=1 SV=1	A0A2I4HXH5	K.E(+14.02)TPVLSNPGPYLEFR.D	N	47.53	55.51	Methyl ester
	A0A2I4HXH5	K.C(+57.02)TGEDC(+57.02)YGGVAR.R	Y	40.06	26.44	Carbamidomethylation
	A0A2I4HXH5	K.ASGNPILLN(+.98)K(-.98).S	N	37.25	34.81	Deamidation (NQ); Amidation
	A0A2I4HXH5	K.ASGNPILLNK.S	N	36.3	34.57
	A0A2I4HXH5	K.FPILSANIRPK.G	N	33.43	43.06
	A0A2I4HXH5	K.GPIASN(+14.02).I	Y	33.11	13.67	Methyl ester
	A0A2I4HXH5	K.IINVGSEK.V	N	30.3	26.63
	A0A2I4HXH5	N.ISGYILPYK.I	N	28.35	44.09
	A0A2I4HXH5	R.DEVEELQK.H	N	25.58	28.41
	A0A2I4HXH5	S.NPGPYLEFR.D	N	25.06	55.63
peak 21
Description	Accession	Peptide	Unique	-10lgP	RT	PTM
L-amino-acid oxidase OS=Pseudechis australis OX=8670 PE=1 SV=1	Q4JHE1	K.EQ(+.98)IQALC(+57.02)YPSK.I	Y	50.61	38.89	Deamidation (NQ); Carbamidomethylation
	Q4JHE1	R.RPLEEC(+57.02)FR.E	Y	43.01	29.53	Carbamidomethylation
	Q4JHE1	R.RRPLEEC(+57.02)FR.E	Y	36.98	27.39	Carbamidomethylation
	Q4JHE1	K.EQIQ(+.98)ALC(+57.02)YPSK.I	Y	34.57	38.68	Deamidation (NQ); Carbamidomethylation
	Q4JHE1	E.TSADIVINDLSLIHQLPK.E	N	33.92	59.85
	Q4JHE1	Q.VTLLEASER.V	N	32.02	36.58
	Q4JHE1	V.AAPVGR.I	N	29.04	67.8
	Q4JHE1	K.STTDLPSR.F	N	28.75	23.52
	Q4JHE1	K.SDDIFSYEK.R	N	28.58	41.31
	Q4JHE1	E.TSADIVIN(+.98)DLSLIHQLPK.E	N	27.42	60.03	Deamidation (NQ)
	Q4JHE1	Y.TLADDTDFFQALDIE.T	Y	24.97	64.78
	Q4JHE1	K.SDDIFSYEKR.F	N	23.5	37.57
	Q4JHE1	Y.TLADDTDFFQALDIE(-.98).T	Y	22.64	64.72	Amidation
	Q4JHE1	R.SIHYR.S	N	21.47	16.28
	Q4JHE1	L.C(+57.02)YPSK.I	Y	21.01	14.47	Carbamidomethylation
	Q4JHE1	K.SGLTAAR.D	N	20.45	18.78
	Q4JHE1	Y.PVKPSEEGK.S	N	20	39.17
SVMP-Aca-4 OS=Acanthophis wellsi OX=239747 PE=2 SV=1	R4G2D3	R.C(+57.02)IC(+57.02)VDGPDYR.M	Y	50.23	33.93	Carbamidomethylation
	R4G2D3	K.SVAVIQDYSK.R	N	44.95	34.57
	R4G2D3	T.PPVC(+57.02)GNYFVER.G	N	43.68	53.18	Carbamidomethylation
	R4G2D3	R.C(+57.02)(+57.02)IC(+57.02)VDGPDYR.M	Y	41.71	38	Carbamidomethylation; Carbamidomethylation (DHKE X@N-term)
	R4G2D3	R.AYVGTLC(+57.02)SPEK.S	Y	40.96	32.53	Carbamidomethylation
	R4G2D3	R.NDNAQLLTGIDFNGATVGR.A	Y	38.58	54.01
	R4G2D3	L.TNT(-18.01)PEQDR.Y	N	37	14.3	Dehydration
	R4G2D3	K.C(+57.02)GTLYC(+57.02)K.R	Y	33.77	22.74	Carbamidomethylation
	R4G2D3	R.A(+57.02)YVGTLC(+57.02)SPEK.S	Y	33.71	33.38	Carbamidomethylation (DHKE X@N-term); Carbamidomethylation
	R4G2D3	R.IPC(+57.02)AAKDEK.C	N	29.78	17.88	Carbamidomethylation
	R4G2D3	R.IPC(+57.02)AAK.D	N	29.74	18.3	Carbamidomethylation
	R4G2D3	R.N(+.98)GHPC(+57.02)QNNQGY.C	N	29.49	20.37	Deamidation (NQ); Carbamidomethylation
	R4G2D3	K.ISQLTNTPEQDR.Y	N	29.36	28.67
	R4G2D3	K.YIEFYVVVDNK.M	N	29.15	53.52
	R4G2D3	K.SVAVIQDYSKR.T	N	28.22	32.16
	R4G2D3	L.TNTPEQDR.Y	N	27.86	14.88
	R4G2D3	K.DC(+57.02)SFC(+57.02)R.M	Y	26.05	23.04	Carbamidomethylation
	R4G2D3	N.YFVER.G	N	24.87	27.97
	R4G2D3	R.MVEPGTK.C	N	23.84	20.22
	R4G2D3	L.C(+57.02)SPEK.S	Y	22.37	32.47	Carbamidomethylation
	R4G2D3	F.TLNQDGK.D	Y	21.82	5.76
	R4G2D3	K.S(+57.02)VAVIQDYSK.R	N	21.61	36.77	Carbamidomethylation (DHKE X@N-term)
peak 22
Description	Accession	Peptide	Unique	-10lgP	RT	PTM
L-amino-acid oxidase OS=Pseudechis australis OX=8670 PE=1 SV=1	Q4JHE1	R.RPLEEC(+57.02)FR.E	Y	44.56	29.61	Carbamidomethylation
	Q4JHE1	R.RRPLEEC(+57.02)FR.E	Y	39.11	27.22	Carbamidomethylation
	Q4JHE1	K.EQ(+.98)IQALC(+57.02)YPSK.I	Y	39	38.52	Deamidation (NQ); Carbamidomethylation
	Q4JHE1	K.SDDIFSYEK.R	N	38.89	41.19
	Q4JHE1	Q.VTLLEASER.V	N	38.38	36.28
	Q4JHE1	K.SDDIFSYEKR.F	N	37.64	37.18
	Q4JHE1	E.TSADIVINDLSLIHQLPK.E	N	35.69	59.44
	Q4JHE1	Y.PVKPSEEGK.S	N	35.31	39.14
	Q4JHE1	K.FWEADGIHGGK.S	N	34.05	35.4
	Q4JHE1	Y.TLADDTDFFQALDIE(-.98).T	Y	32.93	64.59	Amidation
	Q4JHE1	R.R(+57.02)PLEEC(+57.02)FR.E	Y	30.52	30.15	Carbamidomethylation (DHKE X@N-term); Carbamidomethylation
	Q4JHE1	K.SASQLYR.E	N	29.89	22.52
	Q4JHE1	V.AAPVGR.I	N	29	67.99
	Q4JHE1	K.M(sub E)QIQALC(+57.02)YPSK.I	Y	28.49	38.85	Carbamidomethylation; Mutation
	Q4JHE1	K.STTDLPSR.F	N	27.71	23.64
	Q4JHE1	K.YDTYSTK.E	N	26.43	20.56
	Q4JHE1	K.E(sub D)GWYVNLGPM(+15.99)R.L	N	26.32	48.07	Oxidation (M); Mutation
	Q4JHE1	K.EQIQ(+.98)ALC(+57.02)YPSK.I	Y	25.46	39.08	Deamidation (NQ); Carbamidomethylation
	Q4JHE1	A.APVGR.I	N	25.29	68.05
	Q4JHE1	L.C(+57.02)YPSK.I	N	25.21	14.22	Carbamidomethylation
	Q4JHE1	K.YPVKPSEEGK.S	N	24.75	39.26
	Q4JHE1	K.VIEELKR.T	N	24.46	25.73
	Q4JHE1	K.EYLIK.E	N	24.45	30.88
	Q4JHE1	K.AHALR.S	N	24.42	5.47
	Q4JHE1	Y.LSFIESLK.S	N	23.99	48.13
	Q4JHE1	K.KAHALR.S	N	23.62	5.06
	Q4JHE1	E.ADGIHGGK.S	N	23.51	32.75
	Q4JHE1	T.YQTPAK.T	N	23.5	22.34
	Q4JHE1	V.IEELKR.T	N	22.63	25.79
	Q4JHE1	Q.KVIEELKR.T	N	21.58	23.11
	Q4JHE1	D.TYSTK.E	N	21.56	20.68
	Q4JHE1	R.ESLQK.V	N	20.77	5.35
	Q4JHE1	L.EASER.V	N	20.64	36.58
	Q4JHE1	N.KYDTYSTK.E	N	20.09	18.55
	Q4JHE1	W.E(-18.01)ADGIHGGK.S	N	19.69	35.04	Pyro-glu from E
	Q4JHE1	Q.KVIEELK.R	N	19.3	25.26
	Q4JHE1	R.SIHYR.S	N	18.85	15.8
	Q4JHE1	K.VIEELK.R	N	18.7	28.23
	Q4JHE1	I.FSYEK.R	N	18.27	41.06
	Q4JHE1	Y.TLADDTDFFQALDIE.T	Y	17.83	64.89
	Q4JHE1	Y.YLSFIESLK.S	N	17.5	53.19
	Q4JHE1	Y.ILNKYDTYSTK.E	N	17.38	28.71
SVMP-Aca-4 OS=Acanthophis wellsi OX=239747 PE=2 SV=1	R4G2D3	R.C(+57.02)IC(+57.02)VDGPDYR.M	Y	40.53	34.08	Carbamidomethylation
	R4G2D3	R.AYVGTLC(+57.02)SPEK.S	Y	36.84	32.46	Carbamidomethylation
	R4G2D3	K.SVAVIQDYSKR.T	Y	34.8	32.15
	R4G2D3	K.SVAVIQDYSK.R	Y	29.94	34.53
	R4G2D3	V.AVIQDYSKR.T	Y	24.54	32.09
	R4G2D3	K.C(+57.02)GTLYC(+57.02)K.R	Y	21.68	22.81	Carbamidomethylation
C-type lectin galactose-binding isoform OS=Pseudechis porphyriacus OX=8671 PE=2 SV=1	D2YVJ6	K.YIWEWTDR.S	Y	26.33	52.21
	D2YVJ7	R.TDFLPWR.K	Y	24.04	51.53
peak 23
Description	Accession	Peptide	Unique	-10lgP	RT	PTM
L-amino-acid oxidase OS=Pseudechis australis OX=8670 PE=1 SV=1	Q4JHE1	R.RPLEEC(+57.02)FR.E	Y	43.24	29.74	Carbamidomethylation
	Q4JHE1	Y.TLADDTDFFQALDIE(-.98).T	Y	36.54	64.56	Amidation
	Q4JHE1	R.EADYEEFLEIAK(+27.99).N	Y	33.54	56.79	Formylation
	Q4JHE1	K.EYLIK.E	N	28.41	31.27
	Q4JHE1	K.EQ(+.98)IQALC(+57.02)YPSK.I	Y	26.3	38.87	Deamidation (NQ); Carbamidomethylation
Textilease-1 OS=Pseudonaja textilis OX=8673 PE=2 SV=1	B5KFV9	K.C(+57.02)GDGM(-48.00)VC(+57.02)SNR.Q	N	36.8	5.41	Carbamidomethylation; Dethiomethyl
	B5KFV9	K.INIEPEVAVTLK(+27.99).S	N	35.43	49.57	Formylation
	B5KFV9	R.DKINIEPEVAVTLK(+27.99).S	Y	34.42	47.53	Formylation
	B5KFV9	K.C(+57.02)GDGM(+15.99)VC(+57.02)SNR.Q	N	33.2	17.1	Carbamidomethylation; Oxidation (M)
	B5KFV9	T.K(+27.99)IPC(+57.02)AAK.D	N	31.93	17.05	Formylation; Carbamidomethylation
	B5KFV9	R.DKIN(+.98)IEPEVAVTLK(+27.99).S	Y	30.81	47.41	Deamidation (NQ); Formylation
	B5KFV9	K.IPC(+57.02)AAK.D	N	28.98	18.46	Carbamidomethylation

## Sheet: Tabel S3 -  Quantification
	peak 1
	#Unique	peak area	Total chromatographic Area	Relative protein quantity		Description
	9	44640954	187176575	23.8496	23.8496	Short neurotoxin 1
Total	9				23.8496
	peak 2
	#Unique	peak area	Total chromatographic Area	Relative protein quantity		Description
	5	12658910	187176575	6.76308	1.30059	3FTx-Aca-57
	1				0.260119	3FTx-Aca-55
	1				0.260119	Alpha-elapitoxin-Aa2a		Relative protein quantity
	6				1.56071	Short neurotoxin 1		Protein class	porcent (%)
	7				1.82083	PLA2-Aca-2		3FTx	51.7487
	6				1.56071	NP-Aca-7		PLA2	27.7378
Total	26				6.76308			KTIs	8.4341
								CRISP	6.09608
	peak 3							LAOO	1.70551
	#Unique	peak area	Total chromatographic Area	Relative protein quantity		Description		SVMP	2.41048
	15	888277	187176575	0.474566	0.338976	PLA2-Aca-2		NP	1.56071
	5				0.112992	3FTx-Aca-57		Nerve growth factor	0.255246
	1				0.0225984	Alpha-elapitoxin-Aa2a (Fragment)		Nucleosidase	0.0513729
Total	21				0.474566			Total	100
	peak 4
	#Unique	peak area	Total chromatographic Area	Relative protein quantity		Description
	4	15647615	187176575	8.35981	1.75996	3FTx-Aca-57
	6				2.63994	3FTx-Aca-27
	5				2.19995	Basic phospholipase A2 acanthin-2
	2				0.879981	Basic phospholipase A2 acanthin-1
	2				0.879981	Basic phospholipase A2 PA-13
Total	19				8.35981
	peak 5
	#Unique	peak area	Total chromatographic Area	Relative protein quantity		Description
	1	4867022	187176575	2.60023	0.371461	Alpha-elapitoxin-Aa2b
	4				1.48585	Alpha-elapitoxin-Nss2a
	1				0.371461	3FTx-Aca-30
	1				0.371461	3FTx-Aca-57
Total	7				2.60023
	peak 6
	#Unique	peak area	Total chromatographic Area	Relative protein quantity		Description
	1	12788813	187176575	6.83249	0.525576	3FTx-Aca-30
	12				6.30691	Kunitz-type serine protease inhibitor 18
Total	13				6.83249
	peak 7
	#Unique	peak area	Total chromatographic Area	Relative protein quantity		Description
	7	2360223	187176575	1.26096	0.678979	3FTx-Aca-27
	6				0.581982	3FTx-Aca-108
Total	13				1.26096
	peak 8
	#Unique	peak area	Total chromatographic Area	Relative protein quantity		Description
	3	7181137	187176575	3.83656	1.27885	Alpha-elapitoxin-Aa2b
	6				2.55771	3FTx-Aca-27
Total	9				3.83656
	peak 9
	#Unique	peak area	Total chromatographic Area	Relative protein quantity		Description
	8	13747957	187176575	7.34491	4.51995	3FTx-Aca-108
	2				1.12999	Alpha-elapitoxin-Aa2b
	1				0.564993	KP-Aca-8
	2				1.12999	Kunitz-type serine protease inhibitor superbin-2
Total	13				7.34491
	peak 10
	#Unique	peak area	Total chromatographic Area	Relative protein quantity		Description
	1	4853926	187176575	2.59323	0.432206	Alpha-elapitoxin-Aa2b
	1				0.432206	KP-Aca-1
	4				1.72882	Basic phospholipase A2 acanthin-2
Total	6				2.59323
	peak 11
	#Unique	peak area	Total chromatographic Area	Relative protein quantity		Description
	6	42500981	187176575	22.7064	17.0298	Basic phospholipase A2 acanthin-2
	2				5.67659	3FTx-Aca-53
Total	8				22.7064
	peak 12
	#Unique	peak area	Total chromatographic Area	Relative protein quantity		Description
	11	1948029	187176575	1.04074	1.04074	PLA2-Aca-38
Total	11				1.04074
	peak 13
	#Unique	peak area	Total chromatographic Area	Relative protein quantity		Description
	2	1853535	187176575	0.99026	0.99026	Basic phospholipase A2 acanthin-2
Total	2				0.99026
	peak 14
	#Unique	peak area	Total chromatographic Area	Relative protein quantity		Description
	1	439242	187176575	0.234667	0.234667	Venom nerve growth factor 3
Total	1				0.234667
	peak 15
	#Unique	peak area	Total chromatographic Area	Relative protein quantity		Description
	4	69335	187176575	0.0370426	0.0164634	PLA2-Aca-34
	5				0.0205792	Nerve growth factor beta polypeptide (Fragment)
Total	9				0.0370426
	peak 16
	#Unique	peak area	Total chromatographic Area	Relative protein quantity		Description
	11	1519846	187176575	0.811985	0.811985	PLA2-Aca-34
Total	11				0.811985
	peak 17/18
	#Unique	peak area	Total chromatographic Area	Relative protein quantity		Description
	1	11410438	187176575	6.09608	6.09608	Cysteine-rich venom protein
Total	1				6.09608
	peak 19
	#Unique	peak area	Total chromatographic Area	Relative protein quantity		Description
	5	648578	187176575	0.346506	0.346506	SVMP-Aca-4
Total	5				0.346506
	peak 20
	#Unique	peak area	Total chromatographic Area	Relative protein quantity		Description
	2	96158	187176575	0.0513729	0.0513729	Snake venom 5'-nucleotidase (Fragment)
Total	2				0.0513729
	peak 21
	#Unique	peak area	Total chromatographic Area	Relative protein quantity		Description
	5	2729481	187176575	1.45824	0.560861	L-amino-acid oxidase
	8				0.897378	SVMP-Aca-4
Total	13				0.897378
	peak 22
	#Unique	peak area	Total chromatographic Area	Relative protein quantity		Description
	5	3816344	187176575	2.0389	0.926773	L-amino-acid oxidase
	6				1.11213	SVMP-Aca-4
Total	11				2.0389
	peak 23
	#Unique	peak area	Total chromatographic Area	Relative protein quantity		Description
	4	509774	187176575	0.272349	0.217879	L-amino-acid oxidase
	1				0.0544699	Textilease-1
Total	5				0.272349
